# Supplementary material for: PV generation and load profile data of net zero energy homes in South Australia
Source: Data Brief. 2019 Jul 8;25:104235. doi: 10.1016/j.dib.2019.104235 (PMC6700402; doi:10.1016/j.dib.2019.104235)
Supplement: Supplementary file 1 [file mmc1.xls]

## Sheet: Sheet1
Date/ Time	1899-12-31	1899-12-31 00:30:00	1899-12-31 01:00:00	1899-12-31 01:30:00	1899-12-31 02:00:00	1899-12-31 02:30:00	1899-12-31 03:00:00	1899-12-31 03:30:00	1899-12-31 04:00:00	1899-12-31 04:30:00	1899-12-31 05:00:00	1899-12-31 05:30:00	1899-12-31 06:00:00	1899-12-31 06:30:00	1899-12-31 07:00:00	1899-12-31 07:30:00	1899-12-31 08:00:00	1899-12-31 08:30:00	1899-12-31 09:00:00	1899-12-31 09:30:00	1899-12-31 10:00:00	1899-12-31 10:30:00	1899-12-31 11:00:00	1899-12-31 11:30:00	1899-12-31 12:00:00	1899-12-31 12:30:00	1899-12-31 13:00:00	1899-12-31 13:30:00	1899-12-31 14:00:00	1899-12-31 14:30:00	1899-12-31 15:00:00	1899-12-31 15:30:00	1899-12-31 16:00:00	1899-12-31 16:30:00	1899-12-31 17:00:00	1899-12-31 17:30:00	1899-12-31 18:00:00	1899-12-31 18:30:00	1899-12-31 19:00:00	1899-12-31 19:30:00	1899-12-31 20:00:00	1899-12-31 20:30:00	1899-12-31 21:00:00	1899-12-31 21:30:00	1899-12-31 22:00:00	1899-12-31 22:30:00	1899-12-31 23:00:00	1899-12-31 23:30:00
2015-01-01	195712	182607	160566	180161	175277	173419	170496	159565	151934	161368	162327	168383	175218	170524	160197	152546	141446	138897	130597	127360	117677	112241	92474.1	110054	126047	143112	167876	181948	208658	237083	269064	308164	349449	394702	438269	478858	504016	518237	515552	494374	469961	449069	415990	370133	327106	286170	187122	303695
2015-01-02	273396	230226	199521	209377	218365	224040	216303	207461	213444	215134	202767	231567	240062	245585	258404	266818	290337	308082	319465	341989	357045	378582	403726	429640	460519	486693	493248	525894	556335	588257	616750	651172	686950	725996	766417	789888	807715	817472	778925	747563	707311	674750	627373	563192	512350	448224	336841	424840
2015-01-03	375582	346604	297905	314132	309528	295885	273715	267024	280540	270688	256778	276537	276102	287828	301553	318940	337030	352955	365897	402168	416258	448787	457592	495352	501660	507715	510147	528757	537055	544777	527996	480075	459224	446347	443190	447358	450000	442529	431467	421289	410609	398270	377847	337602	310882	272851	173314	273861
2015-01-04	242227	217772	176513	180118	194843	204482	195217	196676	199661	188764	197572	200733	201712	194062	197592	181151	165637	156951	140030	128190	114947	108950	92634.2	116179	118470	126932	136910	156563	179732	205190	234805	268630	303019	341307	378276	397109	410072	401813	389634	372393	354740	343903	311487	270264	241250	211247	111940	217258
2015-01-05	197705	175676	149067	164321	174393	175368	172705	171255	177674	170159	174323	195105	196179	205507	210307	199145	194988	181756	163715	152561	149067	156582	155302	177689	198867	218614	244996	273202	298849	336529	370251	408811	453956	496768	543266	572735	581337	568448	536237	497199	460140	431200	393559	351351	306871	263500	160804	267896
2015-01-06	235408	212287	182405	195463	200565	202894	196267	202804	204740	202966	205671	222120	224135	234526	247875	249529	250440	250196	254273	268386	283240	300957	321035	360698	394704	412478	434408	460654	491887	519797	551232	583003	622001	654362	696688	722284	746045	750542	729906	696106	657476	630035	576937	510434	458396	394648	300545	404077
2015-01-07	346837	324930	285315	297597	285036	290765	286465	283722	277732	271264	272589	283311	294824	322572	354544	378209	405636	428220	449133	466111	486045	505888	521858	556487	590837	605653	634338	659404	693630	723937	742998	737206	736407	726164	747928	749333	708897	659857	614287	579754	548658	527354	489200	443819	402224	345691	252128	354843
2015-01-08	308356	278968	237161	243678	250677	260448	254743	251804	244391	238341	243437	262994	272425	282131	295482	295069	305628	303440	305781	312346	312787	313862	289247	269192	256277	274410	292073	291950	276508	288087	284509	297135	318435	332589	356376	373830	382193	383975	385908	386735	373797	370614	340991	293635	268364	218043	129634	242525
2015-01-09	205402	183230	152837	174841	185994	183739	181877	166020	176012	173956	182781	194183	207695	206486	230546	230993	235417	234793	228272	210755	211379	217783	207589	219109	221619	225523	218251	232708	220020	219319	225960	240945	253353	265563	284229	292744	294412	288038	277966	276936	269973	256255	228928	204471	188861	147914	60921.7	169445
2015-01-10	149986	142670	119392	119621	129474	137246	139421	144908	151761	142335	150141	163943	175392	179656	201026	197811	207809	215106	214949	217928	217537	210946	188797	188764	185392	183173	161118	147245	146545	158302	173209	182661	202538	223766	236836	244424	252226	262137	270200	274312	263794	254222	236354	206814	183412	153515	59213	175703
2015-01-11	160401	133356	109085	124610	136766	140365	141015	139395	146390	136977	147678	168396	170627	172083	175690	172762	173389	165164	148563	142619	144470	127941	94792.6	107478	101923	101636	92115.1	83470.2	83096.4	105720	128866	155164	187623	217240	251746	292365	314789	328537	328892	321915	314275	303336	276981	244533	222517	185557	90787.8	189151
2015-01-12	178143	167183	152348	139944	152410	153349	162225	163162	164553	167195	173305	194737	195536	206199	213984	202104	193009	187020	185514	180994	170823	181390	201131	227042	245553	252271	275886	300931	296345	301197	309505	320320	342108	349357	375527	383578	386428	381776	379301	378133	367743	354207	331921	285690	251220	207265	112680	221986
2015-01-13	213219	188858	157876	165894	160681	172922	170234	165499	173496	171421	174558	203781	211330	226493	242990	239111	241777	236297	219560	203990	205242	197065	174294	199820	202467	208978	217393	219363	219980	212813	223214	235903	247901	263406	285408	299199	299205	293188	287049	282606	276053	257477	235457	200037	172835	137569	47418.1	158758
2015-01-14	141346	129036	95990.6	97166	124182	129086	136581	132959	145919	144044	153351	168879	185204	204143	223707	206029	202217	190697	174670	159244	143469	131193	110254	116762	97834.3	80242.6	65346.6	69567.7	66109.1	71276	73877.4	92983.8	120233	150223	184049	211029	238229	249930	257719	265051	268964	262418	238267	212753	184065	146039	49211.5	166107
2015-01-15	154171	142890	118392	131196	135407	135290	137424	138401	142111	138717	147997	170664	187739	196961	213422	188017	180682	159823	139717	126138	127087	112582	94882.5	93369	81493.2	70381.2	58107.2	58545.3	57351.7	66149.8	81840.8	99557.2	120382	145742	181903	213846	238885	252659	261249	267291	265161	261346	240427	208560	183565	147416	65233.3	179810
2015-01-16	151133	136389	103095	110439	134833	132486	123871	137105	149948	156514	149255	167525	182885	187499	197667	184149	165567	147760	128025	100476	78538.7	62528.9	40151.8	43419.6	40517.7	35671	40595.4	49950.7	60166.9	74536.1	91801.5	115370	138586	170895	203772	227410	249374	263006	271154	274296	269436	269583	246537	218431	194374	162268	81483.4	196288
2015-01-17	173169	149720	116604	122165	150592	153068	140602	142211	146507	155311	154645	173771	169321	177955	184127	172845	166583	152723	133783	111921	93007.5	80999.9	62238.8	61364.7	43870.6	40431.6	39327.2	41666.2	45587.6	55656.5	73022.4	99784.7	127505	158225	196957	227453	247932	259570	264645	266398	264717	257601	240803	214811	191372	150222	79100.4	196784
2015-01-18	189818	161675	128100	124273	149213	146293	142020	143698	148281	154432	157259	165862	163232	168213	167013	164495	161391	151591	141591	125125	108715	88110.3	62053.1	71606.3	59814.1	46092.7	39252.1	46287.4	52307.3	67228.9	88779.5	116464	153084	185533	207687	233516	247996	267603	280640	285645	281745	274324	247550	213882	182463	153869	58509.3	159921
2015-01-19	146256	129622	112098	123614	147618	133598	128243	153017	152884	157417	155915	163747	189721	194084	196797	179705	159332	142575	118102	100323	92858.5	73770.3	65462.5	67415.3	64023.7	71060.9	74465.1	85910.4	102204	124316	148721	183206	226425	263449	304932	349011	372889	376188	375119	366774	357949	345331	320718	276334	249172	207126	114769	225381
2015-01-20	211033	187853	139630	157134	163150	166114	169542	181268	184427	180883	184374	202120	222449	226852	249478	245091	252685	251332	248585	237352	245184	236738	216566	197464	197103	176046	192471	215868	228526	244358	234513	245425	273696	298042	315518	320799	332651	332165	325570	320411	306102	302820	280618	245027	218548	181340	80443.5	192756
2015-01-21	187332	172505	131914	129254	157442	165637	165503	160839	173313	169606	162838	196141	211143	212347	232676	212845	204134	194308	185728	174808	166699	153420	139016	137785	126836	131914	126732	116522	116345	127574	146604	169911	198197	230296	270557	305526	322370	329192	326351	323221	319375	307950	279926	248774	229573	179908	93900.9	195750
2015-01-22	171274	153699	132347	142984	155113	155663	159625	161530	162240	168203	171077	193101	207629	211557	217152	198012	181166	158316	141427	129229	119579	114650	108535	116967	125134	132171	150919	166683	186752	211296	236100	260562	292718	325474	371658	399610	418051	423896	418413	407424	395503	390664	360365	316039	278883	233032	132532	238981
2015-01-23	212519	184944	166586	153597	179716	187165	188729	177946	171438	176625	180400	195757	211116	224334	229558	210220	201934	199511	187178	156906	133980	121403	94065.2	99491.2	92391.7	86128.2	86471.9	93365.7	109577	125944	142927	166788	192201	218950	251152	275057	290226	300767	304211	303567	296086	291989	272172	236165	216620	178326	89745.2	209258
2015-01-24	191432	179120	130706	147201	160796	160286	166091	161858	163453	163151	168355	175623	188893	194651	194661	186112	183151	163458	145098	133277	111498	88954	60631.8	61824.4	60802.2	54924.3	56873.8	61358.1	70714.1	87166	113642	129319	152781	186891	222510	244228	265301	280667	282024	290218	288029	277844	257263	231765	208930	178089	95741.2	196994
2015-01-25	178169	160571	123746	152961	149073	152755	152311	155455	159166	155199	160988	167276	177180	178612	184651	170190	165118	155964	149342	128941	119448	109625	73205.8	64543.8	40948.9	35880.3	32194.4	29637.9	34329.8	44218.2	55489.5	83106	123670	150573	180128	216326	236749	252895	263845	270962	266189	257692	237893	212824	197731	164244	79846.5	189116
2015-01-26	173587	150338	123073	129254	148047	143685	145343	154439	150976	141568	153833	165151	180172	170600	177942	169966	162393	150828	138343	132309	143740	149243	131004	127673	116789	103605	97708.8	96812.2	100142	110873	109767	124676	147206	171249	192099	206466	232568	253735	259872	265836	272089	265781	244351	210994	192549	151295	56578	177332
2015-01-27	159100	124518	103026	121407	137143	131864	146610	142684	149800	149331	156375	172994	198547	213891	230105	194923	165416	138253	114194	89189.3	74017.9	65782.2	42013.5	49137.2	44578.5	41776.8	40559.4	42501.1	51492.7	62404.3	79344.1	102922	135647	163690	200528	232782	254506	272567	281811	281877	285908	275022	250382	210103	178016	145150	60219.5	170099
2015-01-28	148403	142943	116264	129282	133594	124765	142073	135939	150723	147806	166035	183397	206939	227778	244118	199194	168069	140522	114533	90257.6	70478.1	52818.5	26145.1	29207.2	26059.7	23775.2	25028.9	30763.1	39754	51461.6	74238.5	102335	132654	170441	210178	235509	263248	279431	286732	295514	293466	291162	262622	223390	190620	156411	57874.9	167184
2015-01-29	147070	138016	114755	120383	154224	154194	144126	151369	156567	156686	161838	183803	192280	217004	240486	197406	166018	140874	112086	84451.1	74605.9	63728.3	47080.8	56961.4	52060.3	57146.2	62911.5	71134.8	77746.9	95411.1	129944	161051	192862	229920	266282	299180	317552	325188	329605	325577	315826	304629	275856	244425	213684	171109	86894	200683
2015-01-30	175228	155911	124206	133917	157626	171010	160520	166017	163194	170059	170229	174625	206332	227663	241960	202232	174161	151635	127625	105868	88229.9	73286.1	47653.1	62108.1	63396.5	62771.2	70937.6	80338.2	91518.8	106332	131279	159424	185991	216033	246267	270023	288456	298290	300876	300892	293994	285487	266437	235423	211634	174869	79667.4	192756
2015-01-31	175169	158144	134018	142836	154905	150999	150498	153198	154469	157270	167342	160745	181475	187478	193248	185872	176225	160250	140399	116605	101739	93269.8	67311.4	83552.2	81677.2	76337.5	75554.7	78472	86456.1	94017.3	109382	137803	176574	203724	233671	258907	268998	275419	277785	275875	278120	266855	249101	225102	195392	158601	60678.9	176948
2015-02-01	167877	148309	115581	126536	136761	139796	137843	150302	157777	162194	164304	163921	174494	180657	185383	179012	180043	171535	159415	147764	136003	122508	103088	118030	108555	111573	111282	101418	99489.5	106108	118103	131356	157930	188879	229171	252917	272055	285517	292684	291019	292026	279247	249087	217936	190991	143662	42089.9	153100
2015-02-02	151171	131432	105722	123160	140601	145439	138793	139841	150324	159299	154867	178943	205583	223614	248643	228401	199533	178760	151561	117500	92586.1	72906.8	44526.4	48474.6	39364.8	31551.7	32039.7	36177.9	39510.8	49789.6	71514.3	100339	130356	166822	208918	240106	264923	274111	285060	289862	290950	278111	248721	220638	191612	145115	61803.5	165618
2015-02-03	151826	136687	112765	114731	131742	147477	148500	148869	160124	162770	149735	185686	203570	223258	248450	201708	174709	148036	122063	96959.6	78748.8	62510.5	35932.6	42914.2	38074.6	36697.3	39604.6	50663	59300.3	72125.5	98193.2	127258	158821	192205	227243	255050	280056	288151	288581	293275	296786	289053	259985	225132	190506	154642	62457.9	167777
2015-02-04	154654	136798	103974	120953	144938	150798	145371	148064	149865	152786	162959	174157	191917	224710	252204	210987	185825	165437	142890	130683	134729	125236	82533.5	98836.4	66066.7	41271	44686.8	44641.3	44782.3	56227	79455.3	106926	132867	169074	209621	240395	261759	274507	287533	291697	294934	283603	253745	220853	189899	146697	57869.6	171925
2015-02-05	148505	124921	113820	120662	147941	151952	154041	152920	153294	155762	165713	176978	209985	223377	256710	210606	176524	147508	115121	93605.9	72376.1	56473.4	33411.4	42259	38639.3	40285.8	41640.7	55117.8	65316.3	78681.3	104845	137971	177136	213985	252591	281151	306400	314119	321159	321895	327896	317005	286457	244568	214804	177800	81056.2	194893
2015-02-06	173469	170269	129870	140721	164375	161667	159517	163460	165368	171534	168225	184690	208125	224661	244971	219058	198100	181720	161047	146498	144601	143342	137160	159210	173379	190849	212663	234684	262493	294770	341323	392711	442563	485053	523016	540019	551160	543704	522762	505128	493864	470424	438812	400726	366809	310964	212218	327512
2015-02-07	279404	255304	228406	234908	239314	233966	238279	238742	227438	225421	219847	229917	234930	251141	260739	271050	282701	291569	304775	319052	337892	355539	362853	399076	419224	445109	476775	498370	514482	541031	561428	591783	620419	648744	671141	669447	665563	652106	620189	577889	542928	513116	473372	419205	374240	331289	218766	325538
2015-02-08	283962	248513	220869	228922	232208	221986	201779	202744	209066	205339	205789	206491	209543	220681	219360	213709	210481	198785	181895	159779	152543	148557	132575	160234	168527	175795	188796	208401	229499	254986	282149	311040	342834	376125	406431	422131	423585	412496	394587	370739	362888	335996	300911	262004	234819	197500	93661.4	214326
2015-02-09	189000	167453	148295	148828	164418	162493	169375	169843	172904	174314	173475	200994	211247	236322	260008	222532	188842	166912	143865	125737	111648	100684	83880.6	95075.4	100419	95162	113618	131727	145403	166155	202371	244395	287165	327026	373268	397069	414571	417617	403549	388666	375901	350482	311541	270274	231716	193510	90279.1	219189
2015-02-10	192360	170371	141381	154314	152018	162126	162458	164466	158513	162168	174393	192709	207714	225641	252748	212850	186018	165340	145458	122890	112210	107280	92602.1	108406	114477	126712	139446	148848	170997	196943	240120	288514	330760	373171	416877	449080	468971	467842	454495	430390	413695	384964	347557	299085	266646	215871	118345	240696
2015-02-11	201335	182283	147596	162282	177980	187034	180157	174084	172090	182678	183777	195072	209042	238016	259335	231782	210236	200904	186797	181901	186126	194810	194915	224910	223162	230207	258453	291577	316616	334321	345287	378328	401404	415529	420942	417487	408327	388498	373880	364258	360709	341353	308003	271367	240445	189455	105991	224686
2015-02-12	199467	169986	145970	162918	171496	177292	172734	173949	187371	171837	181581	204147	217927	244874	271128	239503	207217	196733	169437	146230	140638	141674	136521	156720	167247	200552	214367	254701	286922	303210	348922	401182	448337	492771	541813	576577	592863	591308	574692	546110	522228	483150	444636	384313	341799	285084	177494	290907
2015-02-13	252656	226582	190965	205178	207443	222522	224302	210766	219393	214347	221879	230469	244525	283619	294912	274969	265370	276983	282216	293316	312011	309651	308473	349535	350352	345433	346074	360561	360657	364660	402322	440269	467892	496753	512700	507955	505664	501091	489889	477960	468046	451143	429050	389400	354084	307236	207379	316952
2015-02-14	284651	270884	236618	235891	256023	257606	245905	251984	235857	249458	250888	254294	264341	297108	313191	320680	338326	356104	369173	365475	376032	372870	369071	446897	501265	514001	518011	528585	549975	594105	621004	658509	692592	733831	766225	786360	782706	778089	765417	724529	701609	670358	626851	570981	515747	463890	364447	470479
2015-02-15	419847	377975	342068	339672	362131	361844	346737	341747	331956	324887	329244	326518	330278	347864	361586	377585	403402	427998	442688	472871	493655	499761	498331	524734	533590	541608	571204	594216	602791	610805	633285	616368	545388	501412	486861	476856	458811	442940	428183	410990	406064	380643	342669	309054	266139	224125	136841	253218
2015-02-16	216091	200817	161910	178715	186879	187828	179404	176694	187521	180060	195414	210970	221575	244346	266529	235333	213636	197684	181884	158946	143577	126207	101235	98922.2	94550.3	93602	100330	105160	113088	126588	152942	184391	221960	257022	291346	313765	328364	328549	325924	314199	312494	297336	273190	233825	203175	168725	73950.7	180369
2015-02-17	165202	152786	121649	133935	156215	164137	165407	156141	157890	170780	169671	177589	192235	233630	254223	212919	187745	164783	142118	119409	98844.7	84499.4	61828.6	69416.7	70116.1	66864.2	72926.4	82699.8	91960.8	114073	142284	176886	212440	242993	273293	296771	312094	320958	316555	312428	314330	296372	262617	226559	204613	163467	81838.5	197806
2015-02-18	167193	151485	131188	132695	148447	164411	155252	152648	161720	162250	165262	181895	202355	228655	249459	219899	186546	161589	139720	110891	97337.7	87763.5	69408.9	75546.1	78401.8	86483.4	100336	114740	130316	153827	190045	232131	270106	313959	355504	387931	403748	402969	387716	371566	371168	347524	311371	274023	235181	191314	102635	216174
2015-02-19	180252	170742	139810	153244	176837	182746	182213	176038	172960	170768	178183	196737	209701	249701	260445	229675	206933	193410	179606	166707	161243	161067	157280	178991	202331	218755	246777	273517	298894	328266	382252	436720	485302	529757	571181	594417	616727	614683	595528	563519	548021	517241	473965	414047	365130	309083	200342	311134
2015-02-20	272106	256397	211772	213014	232106	231154	234383	222196	223695	215545	223465	242544	252950	278405	302241	282724	265939	262099	255192	247720	258312	272937	277495	309154	333219	351354	381040	411987	443215	476068	524629	583107	623785	648168	659753	677630	683621	673555	657061	630092	616264	579994	535268	484012	431161	376783	274348	379553
2015-02-21	337773	305798	269011	281548	292083	297288	287066	277103	272425	266819	267758	264016	275334	284434	310876	322674	338336	353623	371854	394347	415213	440067	458867	493083	533402	552224	578079	592399	616748	630455	643878	672809	719152	742610	766377	756239	740078	717343	684402	652129	634759	607124	571433	525616	480158	418126	322293	430423
2015-02-22	376429	337824	297981	293683	293348	304941	292774	281215	276347	274547	280935	278277	278582	288155	297241	303550	326204	334159	334674	345913	376817	399662	412955	455043	493599	514090	536898	560256	588842	619003	648494	683633	719280	758326	790787	817396	825445	822813	801725	762011	741755	693079	632350	561127	487550	421931	308911	419152
2015-02-23	366222	337276	306667	300379	300380	300051	287132	278830	277026	259139	258310	271802	276797	290301	294159	270625	245071	227864	202701	188504	177489	164593	146201	149070	144677	138402	142431	151937	164143	172003	192645	221154	242167	269327	292479	303909	317917	319483	316636	308264	305320	286456	263146	224815	193698	155195	76963.6	185866
2015-02-24	160795	144733	119946	129530	152633	150370	146490	147376	150417	149634	156740	186319	194351	224416	236561	214161	182233	153790	123361	92773.6	75520.2	64717.3	43010.8	47432.2	41019.8	43667.6	44729.4	47537.6	56564.8	75682.4	98574.6	125551	159847	194671	232197	262299	285730	296358	300551	299417	301713	283306	254584	222523	191021	156205	77790.8	192533
2015-02-25	156347	155900	126817	134201	161273	161730	159885	155675	160217	172585	174582	182177	209053	236559	259960	219832	185866	160055	134840	110431	91758.8	77262.9	55933.5	55040.8	57206.6	56673.5	62971.2	71872	81568	96640.1	138444	167691	189095	221721	259173	280515	307714	318052	320064	319857	317560	296678	270787	231575	197977	154212	62704.6	182516
2015-02-26	157261	145834	118325	147832	168071	167356	155139	149633	153725	167487	165160	198716	202196	229430	257499	219150	192345	164774	144570	118428	102352	94340.1	74804.6	85883.4	89254.9	94366.9	106754	120077	130711	150295	182496	219349	252837	291510	327551	357376	376362	378438	379443	374040	375259	348179	319222	271999	242862	204863	112414	237342
2015-02-27	205791	172957	160867	158497	184161	180733	174985	181177	180978	184793	189876	200618	220052	246101	259639	232735	216880	198296	188373	192256	189913	194659	185238	187773	217782	254198	281399	322149	343478	384664	424695	473163	494002	500311	517694	523148	523938	522292	503957	486981	471521	440919	399578	354181	315072	276178	170772	298127
2015-02-28	256272	230270	206870	220953	226170	225206	218336	221643	220384	220410	220722	221592	233059	253373	270620	270314	272551	276558	277689	282428	309133	313373	318624	345078	362301	380452	432773	407549	434180	442338	424184	414026	428698	421236	405853	403741	387775	367274	353897	335852	335056	307252	283177	250099	218043	181137	86630	219115
2015-03-01	190331	171476	146352	154762	161963	161871	169883	165529	168448	174173	169843	175887	182245	194496	202519	193363	185117	167780	151744	136382	120720	104285	75940.3	73574.1	66037.2	60438.1	60147.9	61977.2	72229.6	85598	107267	132902	162961	200823	240695	262739	287921	309693	310259	308657	305389	282861	258051	223004	191199	149450	49535.5	164865
2015-03-02	150918	139284	108484	124360	147776	143566	141524	150823	153639	165024	169731	184377	192064	229444	256803	226715	200044	183580	158273	136763	129991	128087	105915	124355	134601	143200	134575	141757	180472	199888	221927	234743	251130	269243	297557	312152	316855	311537	319587	313056	305386	285977	261018	229447	199428	162780	65296.1	180696
2015-03-03	163246	146064	119586	128705	149466	160757	160211	164167	154897	166693	174602	178703	195752	234896	252163	222550	192284	172184	148131	140045	125722	110664	74885.7	72151	76057.5	70545.9	80552.5	89697	95724.3	111012	144518	186185	210263	248433	283819	302979	317021	318778	318346	318551	313987	290872	256749	225468	188203	154750	67212.8	189875
2015-03-04	174443	146552	123979	135609	152662	152662	151603	149389	157171	162833	168770	179018	196963	239102	259641	225691	198627	178829	164814	137928	111691	90988.8	59932.7	58029.9	51239	52878.9	46856.4	54654.2	60579	73443	94214.6	123007	156031	190315	228589	257621	277761	287481	296689	298550	293029	272931	246174	217245	190386	142474	50462.4	184332
2015-03-05	160015	134329	98924.3	117287	137999	141655	149274	144481	150548	165002	167752	183413	199508	226726	256694	221169	192363	167795	131067	109337	89679	66695.3	41679	38364.2	31345.8	25884.9	31324.9	36468.6	42859.2	53401.7	74798.4	100494	131373	165652	203128	233225	258757	278390	283009	292837	289658	271330	248696	212654	181304	136846	45828.8	171242
2015-03-06	145384	128926	111529	121073	137741	137907	150225	144375	150984	158787	162098	166970	202183	239581	259019	240668	227669	212387	197177	169616	148977	130542	94198.3	87767.4	64950.9	51114.1	41959.8	45663.2	50604	59283.7	81257.7	106663	133309	165672	200490	233127	255180	269079	275690	278322	280056	255635	241658	211526	189081	145034	56814.8	178194
2015-03-07	165207	142713	111677	128563	135279	134901	138673	156233	160180	165681	164432	167795	176956	193465	214517	204807	205910	199691	193074	181093	152412	119136	90271.1	90390.1	88265.6	65679.2	49956.4	59701.3	69232.4	74497.3	89128.7	109363	136799	178178	213607	240940	264304	279865	279378	286109	281780	264303	245196	209234	192382	150941	67862.3	199513
2015-03-08	178124	153191	112850	129817	146612	145921	147221	150024	153954	159903	157955	167681	171182	189754	198323	192936	194085	183589	164706	136585	115601	101173	78527.9	89673.9	81385.1	74296.4	58284.7	55107.3	63524.2	74787.3	92681.5	117112	146642	184695	230188	262114	278278	283310	287076	287862	286172	264538	242009	213339	185773	154384	69423.3	192507
2015-03-09	170443	150482	123886	126526	144339	151515	150084	159154	155284	160704	157437	159099	172340	179991	186649	190533	190695	187875	185353	182204	170021	153431	133968	121764	112885	93513.6	88724.5	90955.2	96035.8	110650	123372	140891	172070	207852	245163	266917	288959	298355	298482	301283	294549	274993	248176	212807	180468	140198	39354.1	156903
2015-03-10	155237	140737	103511	116911	137843	134950	136947	134277	151089	148105	148556	175963	201063	224138	262624	217907	182248	156485	130969	100578	76892.4	65151.5	36778.7	40794.1	39750.5	40373.2	42343	49090.2	56240.1	71391	94442.9	122637	157236	194605	234998	270156	292001	300105	300104	304850	300427	275806	252016	208475	187033	145714	56397.4	170952
2015-03-11	150503	137648	102983	122290	145798	142787	139434	143702	150433	159212	142511	170599	198046	228464	251478	221835	186872	158189	133641	108162	82959.2	62995.7	40698.5	42018.5	41726.2	34474.5	35510.1	40442.6	54041.6	69127.3	90182.7	121805	153997	191521	226451	254760	274149	289104	296933	299369	296096	276070	247338	211592	189421	151145	59195.5	177504
2015-03-12	147087	141533	106171	126304	139913	151192	142668	142993	151441	153788	155680	175353	194940	230747	262686	218960	188485	165149	148950	136488	127954	109151	82597	74509.6	55726.2	50160.3	49530.1	58085.3	75597.6	84490.2	97694.6	127477	158593	191751	226183	254706	268388	277981	289005	293026	289161	265931	241089	206408	178799	138872	40608.3	164597
2015-03-13	148523	125338	99006.1	119725	135015	130412	137270	139512	159412	160426	162962	186271	190018	223816	251094	219139	186066	159641	126124	101645	81586.5	61480.4	30945.7	27697.2	30636.7	26890.2	32631.9	40603.1	52165.5	65030.6	88672.6	115546	144816	179697	212251	237014	262626	280347	284294	290394	282457	264182	244906	213691	191981	154786	64905.9	167737
2015-03-14	150225	139602	105947	121498	145609	146220	137888	138588	152247	151317	153163	162802	177693	177002	208867	200589	187097	165564	138289	114951	93567.5	79512.1	52382	61635	62341.8	63680.4	72025.3	78879.6	91218.7	110561	130184	156102	185739	220577	256646	285266	294482	303549	301016	298343	292889	269600	244253	217319	194965	152692	62118.2	184624
2015-03-15	158422	158090	124165	128180	142083	146415	151597	159749	155503	166929	159169	163194	169823	178830	199049	197763	189999	174195	150431	129741	113371	90972.9	58987.5	70692.1	79527.3	72559.2	101809	107221	110753	146485	163407	179022	213883	231512	260273	266516	298875	307766	307165	308031	297407	275054	246082	210477	179138	145057	50261.4	164020
2015-03-16	144880	139588	98344	116548	141016	142788	126490	145459	163725	146201	155492	183120	191806	227403	259504	228953	195986	178257	173015	134333	143483	155049	111835	128220	116338	118404	135502	145273	158424	195529	257224	286166	303747	324649	354022	364249	378037	374858	369100	361611	349747	324586	295791	257784	228884	184256	101261	218380
2015-03-17	215522	177126	142265	160745	167736	170144	171307	178798	166789	177425	184867	203311	217619	251245	279935	251542	234999	218090	196972	168914	160544	157850	141335	148133	134642	112235	110278	132068	176123	170371	197273	248329	263508	271781	296494	297035	321136	325005	322981	325225	313929	293197	263673	223165	192470	162021	69578.3	181172
2015-03-18	171971	151836	112696	127526	154296	155435	156344	150651	163627	161214	160459	178720	204561	236178	267884	235154	209124	185107	163680	139692	129645	123336	92237.7	89378.6	79097	72298.7	73169.1	75562.4	84884.6	110306	141909	177976	215347	257043	296073	330793	345950	346916	345656	353168	340928	312584	285251	249242	209368	174926	89571	198813
2015-03-19	171080	155336	125954	142717	162721	173123	170633	163239	173051	175898	175636	194407	216644	243024	274773	246525	219883	213265	192774	173434	160205	148573	126952	143797	144869	128902	129690	139105	145157	156670	188220	220607	245714	271168	293743	305903	323280	325161	325972	327511	316713	290780	267679	229362	202431	167996	66374.3	196185
2015-03-20	164300	149596	109854	142007	153406	148318	144545	154179	158145	154093	161394	184040	205499	226852	262212	227717	203594	193139	172822	147346	127743	102844	74027.2	98769.6	106210	106093	97451.8	91332.5	97405.6	106994	116088	133201	158825	187498	215134	246728	266271	280909	285281	284924	279552	256432	234471	211642	190127	152610	50996.4	170284
2015-03-21	160803	147401	115808	115135	136951	134860	144913	148006	156416	150062	149958	150975	176954	192327	206643	205605	191648	172402	147437	118587	95522.1	77474.4	50188.5	50474.2	43560.6	39680.2	38576.6	46715.5	56836.1	73171.1	86381	106583	140324	185210	221712	248924	274947	281906	287151	290312	278815	260530	241976	207086	183492	154454	50579.2	189874
2015-03-22	159014	152445	105712	116718	137956	137170	145305	142607	152285	153118	154361	152198	167085	177339	193878	189115	181020	163687	138179	109884	92586	79120.1	60284	72465.1	68762.8	70197.3	72847	85982.9	100947	119737	145641	180928	217198	263437	313039	346124	352905	351434	352296	344920	333858	301591	273508	243097	210989	169584	73627.9	201506
2015-03-23	180427	163652	125581	133814	146949	164912	176147	170261	169429	178221	179340	188781	214258	242270	283758	260558	235259	220712	201703	182118	154257	142258	113688	110872	90781.6	76068.6	71682.8	78907.3	99535.6	119852	145827	178428	211887	247473	277326	288074	307679	306194	301365	304205	293115	272652	241901	203711	177476	135315	38693	160261
2015-03-24	148408	119257	99282.1	110946	124165	134262	137838	135693	141096	145220	149194	179016	191687	232853	277535	242941	211865	190836	163481	128680	110501	110116	105808	111249	112262	113617	125245	133840	131509	140327	156757	170506	197541	225520	250334	277779	294755	305300	311059	299579	297112	267771	239573	201846	173398	132787	26839.7	144637
2015-03-25	151170	123891	86848.4	105246	123334	137239	145457	136055	145655	151795	145489	164001	192159	235466	280436	240729	208560	187257	163346	150557	144324	148886	109827	97085.9	108263	102574	92360.3	101104	83286	81316.4	115859	177533	227380	269750	293510	311277	333794	334803	325591	315091	303875	283560	257735	219271	183623	140060	33831.4	142659
2015-03-26	142432	127203	107060	115013	121588	127490	134570	132527	147446	153829	144273	170760	203741	243644	282504	244631	208879	191756	175797	144784	121305	106949	78913.8	86356.2	92708.9	96973.6	81585.1	100521	102143	112914	134367	173076	208578	236677	264293	292393	315663	327188	332160	324365	313952	290667	259661	217248	192023	150733	44124.6	162641
2015-03-27	150854	140562	112379	107083	128893	130544	137040	137608	148990	162814	157896	178357	205589	250480	294524	262320	244783	226615	206827	179149	151800	134488	105624	112927	120741	123434	123887	133465	142731	158743	167891	181890	206042	239679	267252	283751	298940	301732	304742	303880	298064	279559	254989	221512	194604	156418	44823.6	166937
2015-03-28	152231	137273	104093	117127	137289	141772	140529	135312	144835	157587	149952	168527	174795	200827	223602	222959	220515	201475	170056	152283	127207	105019	68996.5	79622.7	79518.6	86423.3	98736.2	105750	109424	116566	135080	149889	176684	211652	245665	276704	286225	289721	295122	285327	277166	258007	242082	211528	186104	150939	49220.4	169432
2015-03-29	155795	131915	90516.5	118903	122333	127000	136949	139875	145114	149750	155220	159256	162765	182795	204174	208991	211031	195086	168530	165095	155269	127848	105339	128615	133007	113218	103217	119510	134265	146341	150091	176570	203657	235176	266034	286416	299328	310812	310629	307711	295326	274817	243388	207733	179905	144979	32328.6	148823
2015-03-30	141009	134967	91022	114098	130853	132840	136257	123380	150923	141916	146323	180049	196550	236459	278590	241518	207613	170403	142168	114269	95375.6	79806.4	56391.2	62407.5	54653.6	55930.4	55827.6	60474.9	71702.9	87267.6	111737	141457	177683	215432	256634	292579	308379	308357	316710	305766	297288	272866	245003	205042	173146	146440	46690.5	167433
2015-03-31	160952	136373	88778.7	104945	130073	133530	145188	147416	154642	151404	160020	170242	198279	234334	274799	233599	200957	166581	136717	112186	92664.9	79005.5	51799.4	66232.4	67161.6	66969	71306.7	83558.7	101063	127618	171295	199108	230007	275111	305554	321609	334062	341281	336000	325572	312123	287515	257628	220871	195081	159629	68047.3	184564
2015-04-01	177092	144700	112399	127131	153367	148809	143231	149595	159323	163387	161386	179388	196780	227216	270952	250709	230948	216845	200204	171088	162299	175796	156905	152767	181299	189070	193286	201100	203875	209254	212500	243394	276876	297091	317333	325868	332364	331595	324871	310475	298679	282480	254458	221228	198316	149746	56815.2	179172
2015-04-02	162187	143480	104728	123081	130129	138835	144127	147543	157905	158681	151569	168964	191433	224786	279471	245833	211854	178374	152327	124442	100308	78363.3	46434.2	44323.7	37819.7	32874.6	37722.1	40136.7	51080.6	64014.3	82325.7	112408	141666	173214	211577	242800	271337	286296	297294	292253	287642	273238	244098	215651	185114	150947	53560.3	174284
2015-04-03	163865	156872	121407	118213	129601	129602	145605	135351	148373	143170	147067	160944	171811	191323	219661	217423	207051	182199	158640	129839	107127	90112.2	58663.4	63940.3	52325.6	47666.9	47527.2	44711.4	52813.3	64611.3	81139.3	105409	133924	178695	217802	262582	287597	294973	300234	289345	278918	255422	232431	206124	184342	153540	51480.2	163929
2015-04-04	161300	133523	103800	114332	135464	127846	131440	131648	146941	143855	153895	154957	161356	182512	217903	222274	225600	220759	202512	194031	176686	157277	118802	92992	60304.2	47220.9	50182.5	56233.9	62598.1	80737.8	95254.8	118643	149428	187763	225370	259543	278924	292298	297903	289315	279557	261452	237014	208323	185243	150025	46624.2	158877
2015-04-05	150506	140101	112311	114040	132409	118642	139858	138179	146428	146648	153168	148822	162726	168774	193244	204362	206511	194638	179731	169328	153986	137067	105430	110691	105270	116270	136772	127659	103147	125542	132564	141512	169549	201559	235304	263757	291414	305394	315378	302320	289567	270231	248993	222417	204427	170198	62551	172249
2015-04-06	164420	163477	130568	127630	134845	134389	134481	136726	136929	142592	157374	155703	156606	165687	190563	201399	204862	200885	192951	200252	204025	175876	134369	146228	149518	165252	159511	136219	178361	187990	199911	240439	266770	283238	319344	370418	409634	432145	434868	420055	401028	371589	335756	291560	250903	197699	86521.6	174525
2015-04-07	168013	170696	119069	111676	118828	140449	139952	144949	152809	140196	148438	154834	177899	211377	254818	268363	273810	257803	234544	211707	203726	187062	149572	158536	165896	175447	175550	175592	183570	193144	200712	211983	237423	266103	302557	352076	396148	423800	437849	417455	406805	380892	350191	307153	267184	213613	88945.3	198320
2015-04-08	185289	162429	127306	122346	126551	126443	140551	147605	145315	155471	161668	167417	174667	209784	246022	268089	274636	249080	220585	203231	191541	178515	146756	139294	132860	141765	143377	136689	132219	125861	117526	123854	154860	190455	231094	282619	336630	371285	394865	389820	376755	352500	317093	288149	251762	205188	89217.6	203397
2015-04-09	179684	155528	120423	124184	132945	133347	144764	145491	144162	142230	156769	159121	184134	209864	244739	250679	252885	230912	194391	170971	166775	168726	150218	157847	160340	153826	151656	147538	142576	148420	153828	150557	166495	199822	236266	299764	351843	383953	401966	393441	386510	361871	336186	298661	259287	205720	101484	208368
2015-04-10	176749	138832	104280	111111	136657	133365	146770	136175	141709	154608	164075	165065	184901	216227	247822	258855	251457	217878	183412	152506	122643	95775.1	57564.7	54919.2	56208.1	59617.3	59357.7	53870.6	64327.4	74752.3	90890.2	114272	140707	176474	208650	253562	294122	326307	339960	338534	331487	314933	287516	259349	238605	196664	88039.6	199108
2015-04-11	194924	184992	120456	132111	148502	134887	138872	152635	148867	127952	155675	154201	166506	184089	204400	203104	204170	189582	171330	143618	136458	114584	65625.7	80665.6	71059.9	69664.9	68264	73926.4	74866.4	87227.2	106950	129975	152246	181572	223213	270538	302260	320578	326871	312911	301492	280283	261996	231896	201772	169765	81213.1	215038
2015-04-12	193804	168012	118677	123406	136941	137543	140806	143567	151651	157723	148930	147783	161902	170544	184535	187971	198582	201647	207022	207798	201580	180354	132521	127219	128670	133657	132460	134487	149010	143099	150219	174258	202027	227920	251241	274934	317867	339388	341111	331476	321350	299127	272140	235420	213704	174150	78993.6	187384
2015-04-13	175591	153949	105156	108033	129445	135860	139549	137534	142150	137180	135479	153456	167110	187635	204021	212584	222626	210610	191356	177250	177356	168651	128144	131185	132387	149248	177951	187695	200170	204971	207700	219424	233185	249405	274181	311620	335576	348355	349639	331853	320095	288786	267333	237360	213372	180203	73928.2	190320
2015-04-14	162438	150117	105352	101896	128759	132871	144894	144184	139948	137944	135860	152884	169611	176268	196681	207551	208183	201122	192448	177856	140508	125395	123957	156079	156011	145284	127561	126651	159672	154840	158712	187356	204698	219976	250288	279849	316986	340596	347517	329646	314657	293748	262422	235126	206751	169065	79351	186030
2015-04-15	172460	162977	118945	128640	144542	138708	144286	126640	144238	142908	139775	152790	164950	176585	201282	212155	208935	193045	183204	162358	146625	134877	102951	97080.4	92577.8	88023.2	87099.1	86890	90104.8	98623	115517	137478	163156	196773	232787	274534	306236	333719	336205	324706	310205	282484	261620	230143	207512	177053	64457.8	179039
2015-04-16	175135	149994	107616	114913	130458	127966	132514	149024	144604	140786	144248	151866	165261	180532	209531	221046	232159	238615	232452	244203	220666	211957	188210	196578	199223	196115	201019	215784	219382	231829	237224	242762	248497	271498	290300	317994	351791	363981	355793	351947	342866	322658	301044	273023	247227	202343	93663.5	202602
2015-04-17	185881	158604	105584	118808	137592	147210	146309	143494	143311	140679	149200	160361	168261	182957	212366	228286	253390	261325	258371	242598	232867	218079	199524	210732	204036	218228	222103	225182	229956	230487	241989	257703	264521	274700	302897	337666	371914	384765	380374	361627	347872	323321	295493	272378	253237	207208	101687	203644
2015-04-18	179348	158593	138286	123315	126524	139246	141162	145615	139107	139655	138657	142166	159014	174569	198485	193989	193510	195764	198395	198476	178048	174316	156038	175088	174416	157665	143914	142392	156831	183874	206921	232271	257166	287087	313659	347317	384696	404323	396110	374434	362430	343492	323068	289005	259799	206741	100509	204858
2015-04-19	205569	185221	133802	129623	126427	149610	152658	132772	138863	143892	152347	148785	164280	185510	204154	201767	209581	202872	186595	170249	156805	158044	146013	151485	140871	153716	156416	141133	140801	152070	159020	178231	197581	239280	281778	348334	405166	445724	451722	437741	427017	402099	374208	338139	298241	233856	110763	207209
2015-04-20	192797	188074	125572	124431	133151	136167	139123	132675	151933	155970	164980	170534	199485	225741	258319	280049	283396	263053	237246	202609	169288	138190	101503	90510.6	84748.1	82359	73249.8	81950.9	90203.4	103958	121841	150331	187559	230608	282785	344972	412698	466397	476793	464862	455159	429891	394967	355169	309888	251851	134424	233085
2015-04-21	194672	172966	131857	139955	156247	155227	153119	146565	149098	153280	162255	169796	190501	227466	257244	264593	261439	237957	211814	179910	150077	128687	91363	88308.1	83013.8	77840	79752.2	80959.6	90164.5	100451	115683	139356	168093	207693	257563	323381	381650	431727	444852	430309	423346	396783	373312	327403	285061	230097	122056	214356
2015-04-22	187211	175612	130048	135319	149411	153952	151823	140025	146609	166413	164760	167820	192552	212386	249515	271168	267206	244796	214486	185349	157896	133618	89859.8	83407.4	79285.5	70852.9	94004.8	113570	110090	120781	117005	140236	171745	210176	253976	298628	362697	407249	412364	406031	394079	376939	346392	309900	277768	222540	98526.4	191448
2015-04-23	168285	146216	117218	132400	136291	139861	141532	132141	148675	149985	152778	155503	177887	212047	236087	246099	262057	257971	249540	239361	220385	206351	177547	189830	204337	211899	205353	179153	145774	147868	154898	172027	210222	250482	286605	332870	374292	402589	403035	390011	382546	359609	336237	300607	260576	202615	83566.3	192476
2015-04-24	181010	156728	121495	128876	137745	136946	137688	137947	152782	146063	150038	158444	173781	196170	227939	249238	260903	271926	276060	259214	240089	255446	252368	258622	253489	234738	231467	215895	187130	172702	187656	217555	229681	269179	300858	361639	417836	458621	461827	455284	440094	427728	402969	363105	325147	262993	140943	241715
2015-04-25	211986	184347	132527	143317	143715	154437	169484	156199	160647	147834	158996	186109	199009	201601	217901	244567	255337	245405	228952	227306	212085	183536	164307	157927	181863	203281	222007	229241	242813	240041	240030	249533	265642	301336	338660	388128	423856	444633	441604	421374	407605	378704	354835	324748	287215	241802	126707	217873
2015-04-26	205204	182283	148117	130055	144984	150896	164230	152737	158019	156236	164407	172823	175744	185410	206171	219541	229873	226426	214290	198218	196210	197376	172435	172022	177006	164025	167424	176410	198192	214303	223840	245568	269325	306859	355777	407268	454829	480101	476375	458751	433465	415244	378990	333604	293988	230609	106022	209665
2015-04-27	174549	161664	115170	115765	113862	140174	147444	144489	151844	145148	142552	169691	184201	215450	250775	274994	288416	265028	233730	212620	189231	176873	156415	167072	172780	170965	168675	177309	175899	188030	187416	200893	223806	255157	298384	361000	423820	467377	474063	455547	447768	417915	385223	341142	297812	236041	113961	209700
2015-04-28	167843	149086	119862	111021	124628	133028	137018	154182	144870	159687	168760	176322	189113	222292	267856	303840	302560	281878	237062	208002	181099	161337	135799	148165	163511	169851	170410	180466	182630	187774	191601	205627	237505	273842	315928	376329	436925	487363	494156	485637	469652	452894	417105	369088	327320	259914	140351	224726
2015-04-29	202495	180018	143090	146932	161307	151342	143097	149065	161007	152509	165965	177808	197207	235240	282768	314278	324904	295971	250108	219011	191051	160907	126895	132403	144753	155662	159816	172740	182798	192920	203350	214220	246079	284724	328939	392958	452453	493227	499968	486583	477660	443444	413202	370787	325941	255954	123087	214817
2015-04-30	201572	164729	129569	119537	139356	138520	143362	149345	160786	159378	172388	173253	202974	234246	280106	304229	309827	265919	222253	182498	149255	118427	76580.9	67264.6	72098	67011.2	72989.5	78427.3	91002.3	102320	121489	141323	171812	210790	253606	311425	370123	412208	419565	421278	415272	399521	369266	329613	296550	241564	122925	204010
2015-05-01	167548	161557	115867	137598	155900	161813	161258	150429	162982	159787	167843	173408	197662	234607	269136	297107	297199	256841	209579	171714	135181	108234	73125.3	68369.1	72875.1	77573.5	96898.8	111298	146339	151762	143945	154915	210157	238885	269908	314494	352319	372566	373546	360273	353694	329524	307136	272124	238832	205218	80644.7	190281
2015-05-02	177201	152568	112110	111397	122272	130019	128821	141572	140200	144687	157353	163624	168299	181428	195460	211092	226287	233886	225886	209588	185538	149090	109032	107781	107275	99865.3	97453.6	97831.3	110327	116316	129233	153224	181520	211622	250084	303950	351293	374181	366977	347986	337892	321709	296097	274752	252412	209986	98699.3	201572
2015-05-03	179232	182256	126642	132302	149880	138578	144082	132181	146426	143942	145232	155713	159667	178268	199141	211947	217382	215933	191509	167647	149678	133422	115041	122528	107676	110977	117597	127548	140348	154324	166370	173774	196117	226098	272012	319217	369839	396890	389870	379585	373314	349328	319355	287747	254749	208478	93234.5	183389
2015-05-04	157531	143056	103025	94314.6	108529	127855	133664	141430	133500	143675	152690	161663	174302	205045	235168	253775	252490	219407	195185	178346	179601	162867	147377	122177	98763.9	130590	141364	152556	172922	174459	154220	173891	232339	263739	292402	328107	359908	367714	358474	342246	327932	308801	282189	250588	224174	178377	73852.4	182954
2015-05-05	160669	141037	117464	112914	128759	128658	137647	138876	139237	139885	143629	157097	177869	205743	231401	270293	287791	283530	262951	242237	191602	173113	153884	131900	123676	126500	127582	141108	152313	162286	176061	191010	222370	282424	328449	395688	458853	497141	496672	478268	465439	436297	404127	357235	314574	247990	114972	198365
2015-05-06	177366	158764	125588	123201	141466	145928	151952	157338	151780	157298	160298	172505	188475	219400	267504	291000	304455	282642	247967	219389	186377	166696	135578	141525	133406	153736	178533	168666	166622	183397	191453	195019	227935	262613	308558	370278	426662	457319	454419	445384	432597	406532	375565	337856	297876	240409	123658	213654
2015-05-07	184180	166879	119796	112615	133902	135481	146389	150410	160828	151002	151704	179729	191027	224592	259892	288268	300665	276427	239400	211142	185515	170401	147105	151347	133802	120294	119545	147346	159898	161196	181165	211997	230913	267854	319807	386943	438463	469410	469232	451810	442905	417579	388004	352420	302630	247418	126222	226715
2015-05-08	192456	164952	138362	132208	152558	149155	154986	148673	157591	162157	167549	178497	194102	223841	259349	293430	307394	295409	274774	255411	228399	200111	169735	169354	159998	154869	175091	189399	195552	210335	214443	232599	268395	313016	354004	401750	439274	461310	451041	441287	429520	406389	380270	343811	305352	249404	135884	247864
2015-05-09	225550	202569	140627	140546	150048	156715	151948	136157	155823	148221	154606	162513	172709	194027	214444	236989	259256	272006	269580	267627	257366	250665	231211	227621	229308	232739	233977	228433	212247	217291	235146	255892	268019	280831	321406	381928	424391	438316	425060	398790	391414	366708	343507	315752	277042	229799	116159	226900
2015-05-10	204250	200337	151068	141404	146536	149672	150557	147285	157773	162707	153032	159030	177815	182486	205196	220982	240912	256506	257478	259768	255320	238980	200385	182984	164374	148676	143399	139575	151977	164893	187774	204790	223570	261965	300388	348167	388902	412659	410526	397499	390485	370887	343351	311350	273566	218203	103907	197882
2015-05-11	181502	137671	103720	107077	131465	150477	151628	141887	149197	137376	151657	163638	182149	216083	243551	278253	296629	277037	254584	247384	239537	224432	190633	207578	209069	205277	197134	198334	197450	207565	222731	236716	267300	302336	345869	404822	446108	466757	462110	440670	426024	403614	370695	326515	283853	227691	105604	203276
2015-05-12	187995	165264	121739	108656	127495	137865	141615	143900	144376	159141	155959	163859	185892	220277	251655	286858	305624	293037	272901	264573	249282	223201	194424	194194	184818	178272	168449	173610	199801	213923	234098	247900	272176	309563	358677	422874	489382	522552	527144	520339	504726	479697	446864	396137	353699	283649	149207	233074
2015-05-13	199401	183815	144966	153962	158236	155275	154705	150488	162194	163598	171414	188201	214862	244929	310617	355005	370722	336359	287300	248539	212818	190511	164770	177836	195323	200163	199026	234348	244278	237451	243822	262767	295287	345852	408542	477339	536629	567061	563690	544742	535175	508395	471606	424388	370153	290446	156245	243972
2015-05-14	204678	175481	133082	128086	149907	160169	168177	159568	175220	180697	177345	190518	222233	265391	312205	365982	385393	352848	313559	281210	255808	227820	183501	185400	197205	212487	212520	226568	231224	221970	238983	256522	286571	329284	371273	437421	501390	535342	537086	527201	513122	491371	463348	413455	355877	288575	157937	243444
2015-05-15	202827	160938	123004	144734	162599	161553	160175	156101	159240	152794	165298	189140	209795	248581	291485	338539	359093	325565	286352	259483	238779	226374	190099	195713	202463	214154	224367	233599	239203	247738	255228	271713	295512	327969	378519	435245	485575	509742	503407	486479	476943	452381	424871	396523	354166	287860	168818	248312
2015-05-16	224654	201023	160136	156746	141904	149192	153736	153473	168090	157667	182734	177723	197628	219414	241724	272576	303374	303393	285069	258082	223543	194093	145660	131610	126396	120591	120742	124309	140341	154376	164622	186958	212110	255975	308013	380431	455230	481616	470060	456898	452151	435725	410222	373411	333879	273799	166495	253558
2015-05-17	229348	199146	151006	157599	163948	167153	162807	153190	168376	163403	174237	189800	198946	218494	236226	260673	283858	286715	265642	228173	196066	167372	115825	114541	100745	100457	92314.5	90418.2	95940.8	112576	129022	157825	194432	234685	289742	363365	427630	455826	451585	434729	420528	400613	374504	335118	300206	243912	120547	203072
2015-05-18	175300	164812	128958	130598	138747	144936	138741	137948	150907	154756	160050	174366	187443	219819	256515	292093	294108	280011	250487	246052	227813	205256	182818	184152	187634	199427	220441	236723	248599	247778	253265	262923	282660	321729	356946	405745	452083	474712	465665	447213	428561	400388	372402	326886	288848	224532	103717	193995
2015-05-19	167919	152028	122571	131107	141146	146281	141739	125092	137232	144132	157227	163342	189385	211316	256979	289757	300580	269780	223575	204635	197961	183190	156827	173879	150073	133490	117203	122868	147770	175772	204862	214940	246551	297310	341565	397490	446578	461358	451393	429568	416349	391247	363461	323045	275541	214426	102024	209907
2015-05-20	179766	163551	122236	131353	140199	142359	143126	139498	153196	149708	147539	167166	195244	219967	267676	303433	320344	289479	245333	220628	194968	182620	158220	149340	147820	161230	174089	175181	164639	164249	170172	190921	227165	277573	337692	410641	489663	527027	524715	517191	507167	479634	440029	391528	339866	268929	135092	229812
2015-05-21	198241	189134	145862	153901	166005	164795	160274	142806	152830	154949	166196	179518	211656	247425	291466	335226	357732	338493	299683	277301	248660	222748	197737	212486	193489	191132	212305	228467	228167	232575	240028	255327	289077	338190	390455	451106	512689	547049	549133	542754	532635	505623	477885	432161	383750	302364	166372	254296
2015-05-22	214750	193376	142226	146894	154404	160254	168533	155592	161170	160137	170456	190422	219130	256569	304646	342894	366378	344132	295188	260170	221846	189610	146020	143717	157313	159046	165740	182157	194766	204962	216604	236067	271800	312976	363280	429149	488543	520454	523124	514294	509225	494827	464914	425275	378534	319967	200210	281957
2015-05-23	248443	202799	164223	165444	174597	171003	176569	174066	174176	162936	168330	189741	208204	235462	261933	291848	325103	328907	312447	286433	247573	214680	162408	153166	149731	148091	138256	134748	140910	159105	176109	203510	235548	287132	355349	434321	505149	517229	507577	486978	474142	451005	416254	387206	350209	289583	177200	266810
2015-05-24	247855	209180	156282	150168	158756	174870	166852	170905	179325	163956	179294	175673	193152	225699	237244	261937	296761	311338	298248	277316	288956	304972	256714	215348	211259	207757	213898	228124	250182	269978	288837	305733	336860	378826	419532	477767	528589	538098	523282	511708	500728	473949	431927	389089	340332	271598	140953	222375
2015-05-25	179537	165551	132466	124582	136194	128221	148751	141485	148697	159762	170754	183774	203779	245657	279846	326467	344854	323066	272424	227850	191267	158536	123999	124912	111821	110853	107420	120593	132374	152043	169149	182930	225511	267980	323845	391032	459190	483054	483390	463937	456637	429268	395803	351264	309432	246278	110931	196076
2015-05-26	171151	174621	132730	139368	151677	159000	143678	147173	135861	148567	157381	177316	194961	226921	264720	300343	313469	289981	255835	224978	201092	174641	130460	129550	128028	145931	159601	161185	152032	157903	160582	171175	204589	247633	292468	348554	413083	437629	432723	419406	408444	386173	354356	312823	270143	221779	105057	200281
2015-05-27	181993	156051	98096.8	104844	115995	150059	130862	121589	138518	153614	151677	161828	190448	218572	259658	290849	306858	275225	230581	202735	169025	137361	103033	102551	91934.4	92755.1	92215.3	97919.9	107906	121329	138981	161403	194561	239016	290189	345862	404942	428239	425672	408858	403930	381239	360159	321802	273791	219777	111588	204620
2015-05-28	171122	166318	127033	123457	134556	138988	143315	129141	143444	149605	158113	171620	198885	226512	263272	297964	322104	291773	264697	245512	223841	207819	165485	138699	127170	115684	130477	148905	144045	150677	168813	192544	235740	284809	339022	402810	444450	461218	462475	455327	439823	417302	382620	338224	295933	238739	114490	212726
2015-05-29	184097	154304	122445	125225	126791	131455	136612	136939	142362	143701	155565	174061	197804	234000	267815	299308	325406	301813	264669	250558	225116	191877	150974	160329	168715	179968	188045	176320	172117	173077	181261	202845	244295	289232	342876	399191	450075	462080	455449	443738	436202	410551	381801	352394	312703	261829	141178	236948
2015-05-30	212012	200599	143710	127538	153076	154112	145710	158134	146265	162430	177573	179808	191896	211621	226541	254989	285773	289853	276073	251783	223761	206669	172178	176776	174078	176117	189136	205356	222512	243620	265831	285029	315913	353659	395596	441450	490598	492551	478371	460100	441619	423540	387163	352987	325465	271754	159783	255283
2015-05-31	224097	186977	141604	130667	135399	148088	153778	154954	162805	164650	160269	166112	175668	192013	207681	227019	252370	271094	272942	262436	249960	235559	192129	193010	201244	222935	202437	204590	241309	260390	272281	279488	309947	350792	400154	468069	525033	533408	519122	501607	486205	459315	432785	391368	341295	269027	143397	233527
2015-06-01	204335	174360	128669	124493	140868	153690	158759	143029	161533	164733	171375	190136	207050	243600	290175	344543	371385	353100	318214	294112	266312	235699	193287	183459	195221	201549	204076	215639	231920	245772	266581	288798	323694	371639	428117	505874	580034	606575	607332	594042	584884	558845	517292	464349	409166	337318	197962	258794
2015-06-02	224198	193609	168023	158937	153839	168216	166536	165651	176701	171408	188239	214176	228801	288400	338290	393778	432179	406859	343292	305430	266141	228839	176555	175927	170503	171718	174980	179848	184607	196153	216599	239200	281312	339505	411301	505182	599100	630746	637759	624888	613844	584524	541184	491875	429288	329046	194286	271153
2015-06-03	238664	213523	161433	166566	158995	176959	173120	169179	181960	181370	207270	217189	241020	299499	359213	405408	437136	400427	354045	316818	279575	248991	198891	182363	174112	162279	167727	165328	175893	194366	193427	217476	261763	320903	386628	472065	563758	602779	604775	596389	583203	562024	520311	464200	401847	317996	182546	250493
2015-06-04	223640	188392	158304	140240	158063	166536	184775	164372	154575	157798	182020	197114	225058	266512	320019	363400	397043	383690	352417	343295	330426	302724	274714	275780	263185	249361	220216	202852	194365	213762	222252	235028	274839	328241	387851	457342	525107	552586	552094	531131	526996	500622	465934	416202	377138	301293	162664	241024
2015-06-05	211265	190564	138939	144829	158745	155851	171916	167701	160853	159215	170089	195239	211613	255685	287643	326804	354324	338066	296529	270360	239580	208370	165067	158009	142439	137529	141266	141796	145961	153899	164148	188175	221106	267252	314416	368911	438480	469344	469436	467105	459499	445699	412611	392760	360400	311300	177264	272035
2015-06-06	247168	218468	180193	180031	168512	173937	172571	153002	161657	156076	175822	187177	208686	224053	249319	271514	312215	319394	304741	273419	230555	201420	151594	134437	135332	127478	116641	139283	141818	154331	177254	209040	235332	276514	322019	384474	438699	453903	442141	427131	418648	395162	368887	338437	299963	256384	139730	241408
2015-06-07	220941	181441	149199	155396	162843	173778	169188	176249	178474	175758	170670	184137	194197	205260	213299	230076	256782	266248	264816	262058	253831	237347	200665	212647	213481	199771	190023	197910	203348	203878	225982	241293	247993	281351	324416	389401	457122	468055	464519	453424	444582	423268	394831	356964	328010	272723	155216	246058
2015-06-08	210808	187747	156251	147468	151337	156390	151954	159895	166570	153104	157843	185577	194678	204375	214223	231726	257756	275779	287742	294239	282686	267539	227822	228412	224836	235413	233091	214749	222999	239053	231112	241657	278779	324201	383898	445646	489639	500074	487508	464503	455317	424839	386915	342989	308172	243166	109459	196554
2015-06-09	187041	176444	137458	138542	136307	148165	151535	146114	153982	144062	155851	165190	203335	232650	272146	307362	340053	315914	288528	274451	247621	222422	183043	184625	183665	186047	176530	186777	194418	207093	217139	236500	276631	324334	384431	474461	551717	568727	574017	556187	540065	513066	477441	425403	370716	294688	164772	238162
2015-06-10	203727	172091	131322	136316	152492	172144	170420	161238	159746	167968	164579	184630	215213	256124	311655	349457	386133	360403	324910	307025	284828	271137	248338	262387	263405	251055	234473	223454	221729	224844	233307	243764	283928	341457	415155	505964	590323	623736	632507	617496	606565	580240	540369	488227	436601	355160	209541	272835
2015-06-11	240075	212924	161403	151229	162607	163759	185896	181832	192010	197693	206758	230213	250656	299992	361541	416273	453311	421652	367203	334527	288013	248741	202034	185861	175215	162766	163818	171107	175870	186852	200195	221418	270121	327382	399284	492494	585573	622679	623689	619610	611180	588802	554966	504892	451356	372507	219324	274399
2015-06-12	237221	207135	163754	161771	171069	176591	176408	175486	182084	173622	191532	203210	241153	294555	351713	405752	455892	427416	361861	321882	278931	233692	178272	161068	147387	144091	142491	143368	150288	161848	173138	199290	242808	292144	349152	426405	492547	519426	518993	511830	504210	480716	461056	425357	377246	311666	189571	288302
2015-06-13	243203	214345	161863	157391	155891	157117	176790	166076	161169	167711	181015	178756	197692	213944	236028	255340	288663	305965	304578	291224	272106	243783	193956	195927	196662	193379	200699	202249	212081	223192	234667	249776	268471	312090	350243	396346	437727	447283	440149	426277	411469	392224	360137	328373	301579	254217	144502	243869
2015-06-14	216320	188258	149203	155760	151352	146020	154166	136334	153986	147291	161849	170755	172310	186091	205882	216931	249324	264202	269448	269598	262096	251641	216544	215268	215210	239449	236886	245493	259664	277797	292647	307538	325139	354367	395205	452756	492002	497291	483639	462935	447375	417642	389961	350074	307640	240323	121102	216467
2015-06-15	185384	164899	118954	116351	124607	136534	129420	143186	163125	156414	159615	169768	190374	235581	271900	297752	338306	330711	314341	308645	297643	287193	260224	265361	274755	268009	275245	284853	294905	286750	289449	300622	324904	363488	406520	457118	511711	529657	517033	501035	484528	454538	417676	375175	325332	259163	129898	221524
2015-06-16	183299	169765	132460	122868	137500	153363	146968	136762	146037	142533	149333	182967	192570	234667	278521	305432	341808	328114	300054	294579	278246	250805	225326	242814	248564	256637	262460	279936	285461	283794	277101	275790	297529	332035	376486	438571	503998	524067	521129	505942	492986	467265	435468	396680	351809	277438	141010	226715
2015-06-17	200939	201420	150273	142677	154357	140734	148450	152908	152474	157686	176792	184508	199296	240058	289232	328064	353941	337502	313857	290168	265645	242486	201931	194093	187118	184412	188531	183036	200553	203079	207731	226104	271671	323581	376273	442962	504953	529679	524125	509164	498947	478562	449611	396044	350027	279152	148135	228343
2015-06-18	194270	195870	142472	142004	154127	156694	158780	143507	148704	157014	178378	185004	209449	252058	288323	321867	358149	344094	310431	298281	273160	252709	216462	215517	207983	214976	214943	212916	218469	234427	251034	267479	296177	336001	387664	452003	511241	533803	536836	522938	518094	493335	462969	424217	375070	306120	162052	242903
2015-06-19	214254	185562	145673	142113	137795	153709	163368	158166	171105	161418	188293	200280	232966	274430	316379	352888	397809	391231	360446	328448	288969	264209	218049	204435	194178	201999	211394	214628	221465	243409	258824	276450	310531	361489	410094	474736	528446	552969	549588	540175	534766	516964	493484	453716	404677	337248	203854	288787
2015-06-20	260642	219364	176225	162930	163184	177857	182087	169292	180654	173079	196152	198057	210854	236278	264206	286195	340054	356725	348126	323350	293329	258421	215775	223016	223399	228819	227115	233594	256184	261786	284254	312663	352898	401725	462448	529613	580249	586040	572446	547917	536594	511819	483016	447694	408748	343834	215212	296875
2015-06-21	266744	236149	179942	169614	181537	178495	173346	184498	188843	187598	193169	203528	219281	237874	263421	281873	335180	358264	359715	340953	306161	268405	219658	203385	187234	177787	177337	181312	192110	202161	219419	245219	284128	350389	431882	524065	606651	633044	622864	608074	593697	564993	521469	464644	406681	324757	192457	262361
2015-06-22	208148	169770	142532	140125	157910	159712	167241	153563	161722	167871	188060	198176	224395	267577	308962	355601	403616	400089	376432	369936	343369	322944	303397	296340	292748	279563	249540	232048	216515	239041	248786	271495	309008	360753	419556	493184	557502	577793	571951	550498	541240	503915	466101	419271	370169	292501	157263	234947
2015-06-23	189821	176125	135371	142606	157086	165806	164658	162306	161757	160996	161859	192907	217374	254038	301107	342211	377987	350262	308517	274815	239220	207955	168511	163421	153378	142132	140379	149680	163057	173219	191529	216666	262610	324449	393585	462827	521533	541472	539900	527446	513180	488952	447391	396207	349033	281229	145785	232103
2015-06-24	194376	178390	133496	134535	144978	149980	156831	160920	159073	159020	175967	199397	206443	255875	292210	345668	378995	361208	325009	306509	281357	260183	229175	239391	233975	228956	230288	238650	248718	256539	268422	291869	325184	377278	434037	496118	563941	591098	587849	568171	560184	531372	494732	451940	394042	317506	161325	244272
2015-06-25	222225	208012	142284	137611	133938	143269	146743	155026	173163	173341	178311	199147	212274	261673	309628	346818	389906	373339	346221	331200	311634	299894	270705	282313	266918	252602	258661	268289	270934	273622	280504	295444	329229	372332	415139	477902	534191	553312	552283	539050	528360	507495	473937	426400	384327	309724	163835	247140
2015-06-26	217753	185446	144186	146828	148928	155133	163214	171539	179305	166558	182892	194331	208959	257905	301118	340704	377790	366623	327489	293257	251222	216515	163425	151856	144248	137301	134922	135706	146663	155279	170893	195496	236732	285187	347456	425296	500979	537466	539276	532088	529838	510548	489211	458688	417682	354036	213096	289241
2015-06-27	260361	236790	189469	170496	173922	182518	178641	164831	179388	179281	194303	201669	219762	242956	268830	306271	357397	378078	376322	351173	313796	280877	225972	212294	197473	184802	178296	179059	188062	196914	208376	228070	270509	335162	396280	490735	562677	571926	558262	543196	527813	508282	485647	452012	409479	348137	221765	302955
2015-06-28	279767	234645	193511	191633	188834	177746	182853	182786	183876	178731	198228	206870	215210	233259	252764	276603	319952	341137	337338	315927	284598	247761	189893	184816	172079	163103	166186	171835	184670	192804	207244	229979	266413	320344	392825	481965	568507	596103	593987	584547	570676	546634	513770	463397	413095	323817	180208	261744
2015-06-29	217682	197109	169373	151624	167232	161838	166005	181413	180443	177539	199294	204688	230842	279637	348590	391111	441497	430877	399556	380991	356613	331790	287372	294057	283933	270911	268380	285425	289980	295795	309810	334456	371671	429918	483747	551972	622910	644846	633540	620933	602158	573818	532363	480043	425708	349788	199223	259896
2015-06-30	212253	186659	148689	149808	161887	168785	161665	173633	166133	168838	193317	215050	230935	264452	324906	369084	413720	403984	367123	344516	321284	289019	246172	254033	242186	232521	237440	236731	256252	265071	271740	289031	332850	387675	450294	520812	588234	616779	610946	595008	581175	551631	517069	472979	414823	336402	190502	260292
2015-07-01	244533	212302	154508	138225	154281	169359	186406	179076	176007	190839	195583	215602	240218	289531	354034	399346	439980	423452	379076	340790	300964	269245	231742	217549	205830	208032	200086	220107	238067	272791	275710	297757	347305	414252	483313	564742	630343	654465	645773	630913	614859	595666	553496	497946	439695	350297	203044	263859
2015-07-02	217152	192562	169751	152617	176294	183295	191012	183118	193200	197176	195474	226585	245368	294010	344485	379600	421421	411911	373347	351634	318372	278721	232233	214781	207833	194906	194943	200536	198628	198905	212559	226334	260102	309799	373177	456402	538507	579752	588708	582016	576822	552273	525850	479585	429109	345657	205197	280057
2015-07-03	247422	212524	169796	151954	179176	192753	191628	188418	183046	182738	203623	227343	252465	291312	349963	396683	454656	445802	413785	390949	355817	330415	282314	285298	278090	273633	275675	261727	284415	295129	330343	359432	379313	405376	456590	526713	587340	604912	600906	587909	575521	552172	521349	481451	450051	374172	245270	325158
2015-07-04	286980	248155	194545	181494	187769	189799	193671	194789	198510	188019	195670	213555	234178	244789	273802	299300	347844	370467	363129	349524	319561	278296	230674	232333	227965	213223	195488	194937	200065	209359	217426	234780	262368	310416	371278	448979	527959	549116	544801	527580	516015	498829	472534	433939	402404	340788	216181	297818
2015-07-05	255138	222332	179566	187797	179752	187203	192468	193822	194978	194397	201584	220683	231863	241539	267898	286028	329839	347343	344300	319710	284166	247015	197767	178759	161852	151437	141416	149312	164193	176377	193209	223581	262195	322408	390018	467870	534779	561300	551837	537541	522456	499352	463991	421524	380350	311498	180191	253114
2015-07-06	216080	194000	158992	151716	164826	164553	162038	165955	168293	168839	196083	197628	219531	247793	283431	313785	349120	360976	338275	314625	286848	254497	211045	220326	211899	201117	195818	208353	239574	252951	273487	291738	314498	363867	420515	489573	555555	578895	568691	547800	535172	504267	466613	428150	375407	296987	158511	237977
2015-07-07	207937	195017	147364	137846	140121	166087	170841	164152	171374	174090	176649	178696	197728	249500	278131	314566	346567	352938	343531	325140	296190	277171	234923	235443	226121	218068	207101	214496	226129	234261	241499	256816	279505	314947	369273	444543	521991	566333	563443	559734	546802	522590	486993	435911	384234	311224	175359	255675
2015-07-08	217082	177879	127583	134251	156202	163832	164192	167572	173890	168904	180003	196608	224835	257617	297546	327664	368421	378594	364062	351411	312735	273779	221839	210758	198264	194957	192359	203479	217882	228430	251541	278296	306777	354050	409642	474633	527602	553701	550731	538720	525342	501655	465148	417135	372495	300534	164005	251647
2015-07-09	226431	193186	140623	122479	138631	147285	162266	152723	156308	165551	174415	192505	200877	244801	285658	316048	350351	356126	343242	311409	261738	215122	164347	151849	139539	131887	136243	146931	161049	189372	214890	235424	272845	322182	370613	428420	477087	497859	499931	492367	483086	462422	438796	403208	375562	308903	175495	253956
2015-07-10	217262	187482	151298	159501	169575	169611	173571	167083	169224	172379	182154	187163	212294	240804	278232	309260	346271	353956	339460	326873	297118	257990	238155	246567	245920	241091	255851	250414	252863	259366	277755	307799	333216	368975	416789	465266	508709	534329	528028	513799	502447	484518	459713	428273	396335	336058	210270	314145
2015-07-11	275663	255152	187134	188422	191835	190488	179747	195070	182950	195172	184242	209987	229973	240507	261512	281672	333884	378687	392504	417411	382402	360632	323665	295220	314097	312820	337093	317659	350943	392222	383041	387876	412170	457422	504888	572833	628236	639695	623901	605428	588456	564401	531615	497577	457657	394231	272178	339167
2015-07-12	294187	266096	217613	213690	193214	200636	205589	193633	177070	198158	206396	223426	236599	250711	276793	289277	333568	366207	381271	385573	386223	375052	344721	358578	353879	334163	346909	369378	370334	359765	374794	402994	434520	483669	550855	608525	647388	655888	642629	621352	603511	572177	536359	485633	442067	362079	213641	281065
2015-07-13	248406	238840	191748	173574	193542	192718	195514	189722	184859	187551	198275	214438	231371	265381	302974	341693	386341	401857	404101	392072	368850	347560	290736	292448	287113	268495	252043	253598	268118	283444	296239	314503	331494	378107	433777	508500	581328	612752	604702	585077	572760	543444	494610	455048	405509	331132	198927	265707
2015-07-14	230721	210168	187063	180587	192994	185870	184549	186736	188837	178293	191351	216623	234608	268531	301573	331034	375230	396136	399382	404740	396218	374782	344365	341365	331455	321354	332217	330882	331720	348974	351824	366231	404829	441046	504889	586912	632754	672858	659156	641144	624037	590930	559390	510235	457731	372026	225395	287516
2015-07-15	257246	234479	179059	182451	180532	181171	174835	178087	186562	195871	202771	218884	237765	275042	314278	364182	407009	411226	396905	368795	334131	304244	274384	292556	304694	282178	267663	280407	287557	300151	323845	350360	376619	423151	483178	562486	628901	661437	657917	636860	624904	595213	557662	502402	444751	362880	219035	271706
2015-07-16	223614	198542	175743	175399	173586	178516	182429	181111	173318	186303	196019	217579	233447	274218	320148	353370	398998	402425	383308	343078	308095	263265	218460	209809	206598	244164	281973	296442	291950	295307	311400	334100	356878	401511	471551	535609	592114	632100	629384	615370	610640	587703	539173	497464	453238	378637	222301	300542
2015-07-17	270617	250236	190058	184168	188981	186236	201776	196869	195624	202078	207611	215322	250160	284445	322387	367464	405217	428879	430734	423795	403728	391605	352469	346116	341240	346365	341347	337065	331722	336205	353674	375416	405979	437661	479226	541583	597269	622810	616846	601974	590505	574736	543271	499255	458455	394159	255358	329835
2015-07-18	283044	250055	210726	206027	212156	196544	199951	197577	197304	193270	204509	205029	225450	246975	273981	299829	350110	375459	372864	349591	313697	276769	223775	218392	206272	186388	182147	194248	208651	225027	246883	281637	322358	372001	431279	510022	585076	612036	602551	581531	565607	542408	519934	495378	461179	390968	258920	335856
2015-07-19	288854	258979	203253	200272	199782	205075	199987	202142	203939	194486	204786	214471	228283	246234	281059	304423	351110	379816	385355	362691	333227	293677	236714	220595	207089	189063	180544	172284	192523	203545	223566	253336	292862	354264	419437	516176	597615	667118	667568	665970	657919	644335	612005	554121	496243	404997	254220	305885
2015-07-20	254337	240053	192425	184546	189056	183769	191367	198721	204930	203907	219489	240039	280184	331732	393557	444668	493305	479530	424901	391762	340035	300329	249999	241520	224681	222765	215183	210618	221381	228494	242356	260213	302688	365189	445413	548358	648520	710876	709122	700747	684564	659494	614882	567584	510623	414936	249336	313998
2015-07-21	266402	235399	201340	192667	200347	209425	214571	212488	213757	212666	229528	240815	271284	319131	381184	441062	482771	468774	439598	433568	427940	411367	383447	397151	386703	387872	398946	399501	406637	417913	430090	444709	481034	537294	591883	654269	701108	714271	705714	687047	655485	622628	579329	525459	469836	388839	243683	301558
2015-07-22	266425	225418	197815	185537	179477	191556	194409	205006	205449	192813	206445	228550	259189	293584	340507	394607	435363	406146	356636	337318	310109	286056	241403	223170	203374	188051	179770	178341	183088	190465	207675	232232	274009	331289	398161	480433	565662	612850	614463	603844	600100	571727	537408	490281	434664	363256	212745	304202
2015-07-23	253364	214451	160868	162347	176783	171807	195129	196419	196466	204595	214969	232068	248779	308843	370232	428095	459759	425684	372015	330390	278118	232253	177698	165514	143715	127255	132789	136997	145286	157660	187716	237773	290383	353248	412457	485511	536988	577813	589637	589964	572542	547035	516030	466644	417191	345034	211373	278966
2015-07-24	238561	223236	167463	164005	173446	180540	191276	185071	185793	174223	195712	202019	230909	275629	331937	370854	405033	386000	343849	319985	278637	249425	200516	204351	193511	200133	189636	223842	242280	238225	253759	287177	309010	340371	389624	458783	526661	564960	564954	549780	541968	524058	488695	449806	429657	370322	228659	308543
2015-07-25	267042	248129	183374	183522	171306	196963	210197	209287	197416	203493	200207	215485	227695	261823	282451	302876	338971	353170	354375	315979	277880	238017	193374	192334	190070	222319	265107	272462	270763	282086	311844	336592	374722	409209	455497	517274	562889	583873	563773	546842	527291	508214	477739	447273	413043	360410	228970	316988
2015-07-26	286976	247298	203687	217477	207311	189829	178191	196154	190299	200510	207751	216825	226185	252037	274849	298479	333603	354625	346069	331360	299109	277471	232897	233107	223886	240377	234021	234393	238923	260475	288415	321311	345195	407521	480204	566171	629567	665346	668518	650017	633404	598668	555799	506603	451304	379577	233069	292654
2015-07-27	241981	195249	156492	154966	173828	183191	179491	197068	201557	208533	218928	232153	261657	320452	375251	434005	474351	451497	401244	375349	341493	290586	242178	255893	263895	271961	271854	270970	267286	262176	260503	275076	313909	367793	430008	523243	608239	669697	676147	666650	653964	624474	581795	535944	458827	374365	211822	274070
2015-07-28	242859	211146	192059	196423	197191	202524	190075	179371	184683	175453	202923	219417	248395	305855	358648	413829	456549	420254	370520	345874	320161	293190	251571	259953	252047	249905	242209	245954	229219	226996	240486	260944	316622	371208	431911	519539	604413	655211	658764	645512	630778	603732	565550	513842	455184	372093	225039	283874
2015-07-29	240139	223544	166704	161758	171513	193076	187151	182591	199902	197800	204594	224302	246152	302766	358018	419756	462336	449988	420663	403390	366471	344130	329007	345905	338178	339873	340199	342520	328222	304448	306823	324312	363049	413246	468635	543346	618162	668343	677624	663304	649836	625513	586506	536104	474967	389284	237156	305233
2015-07-30	259464	236925	196660	192750	209862	204247	216483	216406	210391	209142	216877	223491	261489	297454	361392	416040	448056	427400	382245	367120	344811	326602	288181	288726	290075	293666	314347	314549	317456	318097	326887	346432	377175	411131	453345	515867	574276	616193	620586	605429	593129	560538	526759	478627	431705	356989	210110	280108
2015-07-31	242803	219906	169969	159619	169149	179813	184591	189420	185262	198399	207693	220478	250425	306322	361186	411608	455636	447398	403506	370833	322962	294812	242537	246719	236364	234147	234090	240221	242841	242743	261621	288818	333171	386823	434157	488520	537291	564670	565191	561343	545164	521907	492697	453816	414229	352295	212170	295740
2015-08-01	266058	226487	181334	177026	183709	188790	202734	190624	194750	187504	194241	199500	204869	241249	254937	282274	321932	348816	361833	385635	382032	380985	356701	370618	388696	378724	391990	382434	386447	386376	397164	405505	432984	459564	496240	546255	581109	592881	578262	554251	534721	507748	470419	437563	402955	355422	228321	317572
2015-08-02	291759	265978	194247	190759	203091	198272	204923	206207	207562	204632	214098	223412	221435	247855	272396	295952	329268	346195	338285	322290	308972	292761	253791	240754	223073	225041	230868	240342	263101	273447	274002	291493	316667	362100	425185	514178	580382	624016	620631	608450	594995	568033	525307	474386	422215	342035	190613	273160
2015-08-03	230991	207373	157304	166084	177523	177047	197692	189703	193356	199038	214392	235451	244319	283405	336776	390705	418069	392699	354345	328855	289636	276507	241448	224247	219448	199385	202682	217545	243091	242598	244641	272774	317387	367734	421615	506728	579069	632228	640346	625524	613946	581665	541669	495218	438372	358074	207164	275550
2015-08-04	223202	215869	162695	146428	178067	182219	187783	185352	184462	192738	200209	218996	248243	299015	358240	408871	438908	414846	369934	349443	334575	309104	260768	252329	245385	240691	241339	262529	292586	302213	305859	322562	356224	411010	469869	550862	619554	660299	666650	655312	636473	603752	561358	506069	451590	376971	219571	276009
2015-08-05	251093	227233	175612	181533	186966	181842	192282	195629	189977	197388	210866	220483	248007	295617	354471	412781	436854	405124	360972	341233	309789	278098	240626	250993	249560	249575	252026	241850	249179	248940	243491	263786	308328	356112	419544	506589	583381	637655	643879	633155	625766	596103	554458	501769	440036	365896	208685	288545
2015-08-06	247564	199893	144245	168168	168327	176943	189127	192962	178718	189152	202450	215715	250883	286884	345568	396498	428240	395864	345491	318564	295487	281060	247574	247813	252155	251807	242082	247339	255763	261347	269235	280954	311823	355256	393143	463824	542276	599516	616087	612318	593912	570199	534803	482341	428820	359303	206564	274979
2015-08-07	241266	215703	169403	170941	178628	189574	186677	184683	178198	174020	196735	204890	233250	272927	328052	379925	414490	399378	363625	345083	322231	310550	290594	303590	307683	313973	316962	322533	327316	331511	333273	342950	376987	418005	458272	505183	550263	586601	585671	577320	565902	542321	512210	486281	447100	387417	253731	326768
2015-08-08	290637	264310	197921	190168	188633	195943	196466	199718	192969	201605	206276	203965	235915	261252	289690	319832	358006	380374	367604	338348	299852	272143	225114	233219	225218	206227	179509	178380	189190	195231	212288	225363	248461	290754	343993	418601	493629	553002	563575	552134	537643	518131	487706	451748	412450	350857	229556	312246
2015-08-09	277229	238358	188241	182894	172923	172676	189611	180238	189369	186098	199302	204670	223178	235591	266370	283059	305937	307101	299677	287183	260253	238155	203753	203661	196340	196513	197946	210282	207702	195615	203023	244824	270646	323749	378331	444289	502013	541802	539207	527151	514758	486758	447395	406735	362666	304459	159942	230754
2015-08-10	203408	189078	157156	159311	169876	178961	182760	187809	185507	183380	195851	212458	230797	271945	315571	368846	387383	362808	336565	315993	273509	256172	211477	202395	202640	204097	187114	210649	199992	198020	205231	220684	261271	323708	370267	457915	545685	608494	617427	604901	587119	561711	523509	472109	415953	344402	199480	250679
2015-08-11	220957	198720	169112	172362	191370	197245	191610	170666	181119	179452	193978	217691	249241	296026	353756	402079	414654	371182	315310	282748	246353	217327	170333	200506	226565	238285	263408	310685	337677	374616	401020	425832	476773	525598	570692	616781	658908	680721	671306	650848	630823	587895	553578	502577	438226	360995	211706	272120
2015-08-12	236095	225238	177172	174263	188775	184949	185110	180521	184404	189884	189491	217832	248812	299559	358890	412791	436401	429445	385108	356083	321631	304793	245189	220812	219592	196534	200560	234131	241760	225077	231982	265724	312770	372199	434646	508827	583916	633044	634529	621538	610038	582720	535054	474224	417835	343927	187743	252095
2015-08-13	224579	200683	158778	162480	177572	178426	197102	186769	188150	185820	188075	211462	230917	271132	334014	384361	408651	385481	353233	333962	300287	281017	246923	232017	227864	229074	215478	219439	221704	220170	221918	240223	269845	317962	371587	434905	493266	545468	557802	546895	540548	519078	489322	438023	392825	324771	177831	252726
2015-08-14	230108	197632	147542	159741	180258	176294	171737	169188	171349	175228	190834	208547	221529	264496	313974	358052	375585	353535	316959	305363	281474	262045	230175	233901	212932	198062	198901	208081	205165	204020	201610	217755	243343	282011	319104	375403	438174	489913	503517	498495	482790	465398	438549	402888	369615	323344	183476	267194
2015-08-15	230118	215915	180048	171316	165892	169923	172396	177818	160888	171275	177870	174980	200465	223293	246476	270162	296165	307490	296987	283326	273371	272205	240661	241684	244292	252841	263605	267295	267827	265185	267256	271069	275752	299135	336515	394021	448163	487818	489643	475506	461995	437780	408690	377427	341248	290967	175362	267449
2015-08-16	248175	236358	186388	184690	194766	181734	184249	185059	180660	185898	193113	202197	209368	222704	247384	269750	298746	314102	323398	317803	296589	271864	211657	179806	146320	125267	121972	127672	140362	144506	161147	185700	216123	261874	313924	398826	483386	545590	559292	551149	539711	524862	490888	443685	398161	326451	183236	242369
2015-08-17	210316	203526	169458	178453	175531	182824	183412	177501	185804	184136	189933	207367	227797	272863	331314	371975	395943	369874	332929	323005	299095	280632	234753	222639	208464	204943	216887	207872	205901	205151	198901	199563	233656	287776	348825	424376	506746	567803	583459	575433	565196	542090	503182	451105	388731	312165	169946	239745
2015-08-18	221244	200315	161497	158673	160289	175184	184023	171782	161439	171937	188320	203849	224116	269639	325742	373258	385489	354389	310752	285660	264742	243111	206108	219751	211562	214198	211331	212071	211889	208259	204484	215668	242068	282445	326281	404820	487433	560634	588139	584849	567672	543308	500330	454877	403220	333475	184106	258207
2015-08-19	220137	198601	153679	146643	153806	167904	176140	168846	174638	178222	187435	213141	230657	277788	342255	380635	409613	389406	340025	326227	301790	286530	256296	265274	255296	223377	214568	223404	245402	262272	256043	266576	292578	339818	386041	447094	503736	546267	550404	536355	522720	493339	454324	408101	359354	283063	136114	214062
2015-08-20	207600	179594	146936	153794	164133	166043	174795	180958	189862	180202	184817	206201	222345	259634	301235	324418	321413	274913	250539	240915	219354	192775	160453	131836	141121	149445	163320	178047	205130	220811	237838	253439	270513	309386	335011	382148	424134	449061	456041	450012	439532	422981	393746	349766	318525	258032	125928	220660
2015-08-21	205572	185812	139705	148425	161959	172281	173990	164689	166690	160047	173720	192878	205073	240309	279757	302934	332751	322898	310033	305544	284653	255181	215283	145879	113726	110253	117564	109911	111315	122851	154429	159810	169335	214670	257668	305876	345306	393596	407959	404052	393315	381418	358873	336204	312321	269061	150120	233379
2015-08-22	208270	191689	152269	151663	157978	169168	158056	154809	162848	170731	170270	190424	197937	208095	226664	256028	270929	279358	281487	274809	261684	247894	211683	212618	189008	167777	154748	139251	132981	126126	132934	151003	173715	210824	243233	305092	363920	410248	431024	428854	423025	403798	385890	360074	327896	278292	164798	252654
2015-08-23	211909	194687	153585	157854	181736	171465	167817	166452	178597	161598	172962	190247	199064	208904	238367	249248	256559	258210	242049	217123	189329	165289	147037	155203	128848	157687	160303	163392	162203	189752	209441	239582	268225	315880	374167	449675	511902	541223	543515	528754	514300	491120	455815	409027	363190	290620	150926	225029
2015-08-24	193776	169582	121136	136717	166700	180921	180747	174120	177332	183146	179921	197378	228353	268045	321511	361699	379735	355895	317794	292593	262853	225093	175343	177387	169010	162291	156663	156713	170488	185129	197652	223682	271597	326585	391334	482975	563338	620279	627265	614007	591130	561736	515420	464063	407509	332897	179878	250896
2015-08-25	213273	204382	170192	171996	182832	181573	178407	180894	177561	188334	186246	205699	233106	277910	333809	362402	367493	323919	265572	231987	199503	168166	126542	120815	118033	111857	103076	112304	107908	119985	138841	161197	197539	251648	310105	387912	475843	553784	588118	579942	566808	536795	496909	445495	393843	317639	175343	250551
2015-08-26	218533	202798	156457	151340	163045	169649	154305	159566	163145	181209	191080	210339	228959	265770	321820	360360	375008	342351	297348	258879	214995	177262	136522	152171	160229	173645	180172	191882	197640	203039	207557	218213	249384	294670	335372	400553	469678	536521	565455	562912	562316	539159	502025	457172	407892	323303	174107	245401
2015-08-27	201920	178414	152794	155047	157988	171191	174285	175930	183612	184272	196621	208138	237808	284404	350373	390041	400854	356987	303557	274666	228902	202553	168487	190351	205226	200587	198667	202860	209566	227715	237402	247865	273373	310107	361475	426027	495778	562613	586964	582537	573853	551955	513188	472181	422161	349323	197357	266425
2015-08-28	235256	206706	154520	160028	167729	193936	184303	174393	176586	194088	200545	205177	239452	283083	330192	362201	369202	339685	301641	286085	273321	258942	222968	235956	231898	235762	246267	255029	251759	253422	259861	270243	296352	333650	374472	435428	497180	546743	564882	561219	554295	537271	509519	471654	431067	367613	223897	294424
2015-08-29	272302	231451	193602	168343	156942	182383	186044	184860	181870	190360	184318	206211	228224	247892	285422	303494	318967	322256	304654	279862	245169	215429	170813	169169	174675	191301	197656	205612	221189	236495	241874	254986	275805	314108	355491	420426	487421	541233	558726	547304	532633	509988	485321	452900	408767	346271	221984	285623
2015-08-30	250553	227461	185852	190218	186830	190374	185810	190089	185644	186325	186973	201066	219544	235586	267731	281607	292571	282565	262367	231604	194020	159810	111006	104715	97029.7	95948.5	98440.7	90175.4	95272.5	101972	115851	133290	167940	211180	267118	344051	427248	512721	544752	544068	540945	519582	480528	434891	390535	313995	162510	222717
2015-08-31	192014	177231	153224	161204	177940	167149	169506	175230	182218	173098	177675	205572	240471	284110	342729	362878	369521	321229	256717	209886	164897	129256	95910.2	98143.1	84545.5	75851.6	69541.3	72868.3	80882.1	89458.1	100964	123640	155767	194946	248626	312393	382426	452570	486453	489036	482535	463266	429733	389094	345101	276176	140256	210555
2015-09-01	182520	173085	138061	146319	150343	147974	155236	147409	163142	175136	181225	189708	217930	256081	301444	333569	340396	304953	264282	242693	217029	200806	182629	187406	169280	157097	169486	206655	226866	225432	225857	234667	262612	299514	332433	389456	442957	477364	491061	480846	461632	437555	396683	366591	327259	263338	131854	222853
2015-09-02	213662	188712	151561	153586	151354	161036	155000	157665	169040	158232	173443	180822	218575	256274	318469	334315	340145	301318	253151	241391	225184	227867	220361	220461	224901	254865	281931	298537	317665	329069	336217	332281	364638	414707	463098	509161	557460	589464	592732	574551	558361	528638	489781	439502	381301	305451	155480	224322
2015-09-03	202518	177626	133691	146821	172751	174504	170718	173050	173111	172857	188101	198831	221544	263258	316030	343028	363808	351667	328285	300062	268066	271928	251890	253195	253102	256900	240296	243205	247815	248508	249592	255939	284898	326203	363838	420649	481680	522383	541117	537247	528703	506909	470238	424601	380124	307686	162025	227992
2015-09-04	211908	182044	143283	154127	153381	164910	167811	166663	174600	166710	163732	198168	222076	265747	317486	338704	343530	321162	290556	272688	256129	245556	211898	216648	214721	226859	226263	230967	234269	233144	239757	260425	283989	321257	366722	416641	468851	521327	534444	527529	515839	492146	465959	431930	390589	330164	195444	269911
2015-09-05	243616	205320	181086	178824	179687	165319	172938	176584	176551	174239	181839	196299	219432	236717	275873	286502	296101	287616	259018	219982	188060	175900	124812	113198	128152	133445	101305	100227	106019	108574	111444	130799	167229	207690	248876	314761	391970	425022	449666	451366	443167	427842	401592	363466	332798	281322	161466	243533
2015-09-06	223221	206070	180022	154544	175521	164553	170255	166337	163859	155096	166678	185104	194852	214531	246165	256878	279608	285733	276201	257939	249615	266147	270031	315573	313521	293842	211913	171484	180945	173236	167164	192147	223051	278530	357247	434577	493135	536588	553435	545162	533152	513838	479853	437397	400252	330020	173864	246557
2015-09-07	206648	192392	163139	163532	167613	184940	191471	190650	191074	195676	204320	210319	239458	285610	335640	348886	352585	314167	273606	243977	222273	206198	165332	157146	135049	123165	133609	146751	158564	171738	193876	219575	246822	296029	352670	433289	511285	563619	583240	575359	554942	529220	484493	442364	389359	318208	177482	235288
2015-09-08	200450	187146	174716	166781	171613	173015	165161	158844	164234	166450	171497	192705	225439	255810	309283	326941	345418	328847	293613	286813	274139	241041	198647	193179	182358	165098	156760	153681	158066	176405	188109	205663	237174	280981	330434	395900	457852	499705	516378	508935	492023	461601	425001	379158	338339	277162	131780	212802
2015-09-09	196847	171912	132331	137876	154723	155556	150931	149762	157562	162204	167486	176144	204732	255942	297304	316694	326060	295824	267135	250668	227774	199255	168169	177826	170815	175783	179203	177466	180163	188749	197375	218924	255245	296288	334715	394549	450815	495425	514726	511400	498927	477833	439883	398243	347772	285186	137871	223354
2015-09-10	214137	177945	134819	150485	166488	163502	164647	159020	155578	170313	173426	187828	222872	267257	320409	324227	314533	265535	206781	168293	129418	98041.8	51485.5	49465.2	43509.4	39384.9	42015.6	42466	43069.9	57623.7	73773.3	96281.7	131218	171467	211452	265236	319385	371789	410949	416310	412571	399737	374201	339867	313394	256269	131700	209167
2015-09-11	191963	192037	156290	156125	140655	153580	167719	161727	166870	169180	187495	207191	224898	252867	283399	282853	266878	229862	182769	157991	123400	92827.7	54625.9	45597.1	33252.9	35498.5	42097	52898.9	60384.3	66156.5	80891.2	106503	135401	165992	201305	252090	297269	324822	346239	340326	334714	318400	291829	271202	258638	218329	100276	204402
2015-09-12	190042	170356	119651	126729	127583	133958	136465	121586	127189	134229	136998	154493	165548	169234	198600	193649	185135	167393	159628	136361	111439	99384.1	57609.2	54672.6	57709.1	55061	56377.5	62507.6	72263.6	98600.2	102808	116249	140739	177134	227409	256402	287442	308482	312290	303117	288249	273356	254042	222621	205634	167901	65298.5	157222
2015-09-13	161139	149048	107557	112368	112385	130475	133657	144035	155685	152366	148774	150370	166807	170182	187274	175762	177931	157126	137699	116313	89339	73795	47617.1	51362.6	43995.6	46538.2	52880.8	56212.1	68442.7	77892.6	101866	126860	154838	188345	218325	262328	296137	321525	343858	337828	319882	297258	275242	252925	226525	183350	71933.5	180260
2015-09-14	175201	160116	126044	134206	144594	149180	134978	140467	162723	154884	170122	174285	180593	205827	222499	214702	203125	173301	137557	115181	90270.2	72837.8	42717	58278.7	63945.3	73875.3	77109.9	85960.4	118034	142906	162133	185761	214809	242413	274229	307098	346455	364639	374138	364128	352190	331712	308927	277898	252215	203168	76346	156751
2015-09-15	159709	139778	113532	121619	135083	152763	148127	142338	156404	158001	169565	176368	196525	221639	238542	245385	235784	219565	194166	179004	155423	142562	100141	91043.1	86838.5	85914.8	89530.1	100970	112144	117834	131214	142538	152918	191078	224785	273087	330448	376729	406792	410615	403722	386028	355117	317962	286549	221525	95240	185281
2015-09-16	183670	155434	113036	119182	125113	138462	145648	132281	132293	150793	155378	173950	197877	236822	267857	282975	293274	271724	232754	185306	134312	124687	88798.7	100797	110056	119066	118831	125898	143265	160342	158957	185374	213070	232570	272244	322781	374889	425299	450174	447715	436964	420113	391021	351890	312203	250201	110464	196380
2015-09-17	177367	155516	111050	127188	148334	158934	156818	159446	165712	166910	168526	181903	217515	252606	287986	289778	278216	231991	184155	153052	130646	112541	70933.2	68391.5	60623.8	60870.7	61544.2	64405.5	74699.7	85306.1	98840.5	111727	144477	184936	223546	277897	341185	393644	433501	435506	429466	415279	384010	351965	312260	251298	115660	204881
2015-09-18	199156	178459	132386	137294	151448	151235	157420	147362	150897	143154	163455	177729	211670	239062	279117	289962	305074	283753	252447	236241	211970	187670	151353	150768	136818	128257	112356	94992.9	89236.8	93938.9	99201.8	105903	138519	183221	228388	281659	333713	392811	432454	442908	435395	420094	398586	363290	335740	276622	156446	231593
2015-09-19	214331	188696	156986	144830	163100	164960	157607	152591	166903	169927	176539	183784	198953	219219	238393	235466	229156	209832	183487	149752	115039	88375	48680.1	50861.3	36105.7	30077.6	30932.1	41148.7	49481	59705.8	71845.8	92264.5	119193	152719	190091	246620	293720	330593	362946	362590	353966	341746	313428	290270	275311	231154	113155	198009
2015-09-20	201446	172489	132380	139529	137835	146091	152631	153723	153892	155952	155672	168244	188356	204311	213806	196135	182357	164342	141872	115187	92671.4	72403.9	48445.5	51459.6	52224.6	50943.9	46758.6	47926.6	52732.5	64629.7	86498.6	116180	136243	172403	211641	258164	304137	345783	371768	366823	360646	335628	307127	271484	244014	197357	73892.9	164003
2015-09-21	156905	149463	114286	115654	134577	153155	146707	155334	160496	170360	177760	189067	205989	242662	273708	282458	273037	237944	198642	180464	174381	168526	139095	120099	95515.9	97288.1	101067	115273	114764	131944	150537	173883	189098	218582	264095	327412	394816	444013	460827	471745	469659	451619	416840	371170	326661	267320	131892	196484
2015-09-22	176427	175791	150076	155663	174584	169718	157346	161531	161218	171803	168838	184057	214781	247640	276601	272422	264286	224364	189515	177119	160406	149378	120845	121066	123318	131374	131283	142287	151856	138113	141183	154751	183324	228787	282264	342173	406429	465277	500062	504426	495045	470695	431438	395591	347035	278160	127926	214594
2015-09-23	202037	173921	136285	135131	136357	144501	165179	158473	162159	172343	181263	187879	220373	262444	304598	300924	286262	241502	196679	161338	130470	102204	64649.6	62766.6	50195.8	47882.4	48259.4	60622.3	63068.1	76163.9	90987	110524	143729	190299	239998	312013	378019	449948	501129	511020	502967	484712	452351	407826	361205	291177	143098	217874
2015-09-24	197872	175990	135731	170356	157511	167917	151430	158254	166098	168843	178679	204990	221288	259685	299490	302908	295599	249754	196261	160616	125685	105680	76480.8	85114.9	85515.8	91672.1	96066.3	92459.9	106591	112580	121724	144710	175711	214526	260783	307991	368761	431861	480908	486415	479207	460942	429408	383196	343612	272148	138685	228394
2015-09-25	219040	181818	150750	149004	156941	156631	159819	148220	158590	182250	185698	191998	214966	253306	287010	278975	253422	212505	163549	127419	90627.1	61852.5	24834.1	27701.1	17582.2	19753.9	21774.2	30435.9	40890.5	49014.5	67418.7	98115.9	132423	166329	202900	255215	299923	353412	394048	404878	401794	391798	365658	342081	314941	257563	127450	222507
2015-09-26	213119	191625	167894	170380	170848	172531	151842	157303	159825	153307	159959	175249	196121	205659	223700	203224	197978	176066	141167	119246	91741.1	64802.4	36627.7	37258.9	28265.1	34827.3	40947.8	43681.1	49399.9	56517.5	73305.1	94679.2	123674	153911	198082	242486	283021	314067	340395	339162	333358	314079	297055	274595	252150	208402	110857	210262
2015-09-27	194995	179329	151141	152788	172593	157907	152007	141828	149098	165250	159687	168222	187719	198579	199230	189953	173381	156431	132746	109148	85053.4	66813.5	37792	38695.4	27280.7	21610.8	25637.8	29981.1	35669.8	41243.9	61217.2	82897	112279	148905	184679	232049	280682	310942	336980	337338	320788	305614	287848	258379	240975	197311	79071.2	174528
2015-09-28	161238	151183	124868	115533	143000	152235	145221	146042	146473	149217	155062	175277	188152	213490	221957	228145	232237	228151	184527	151708	133947	114401	70849.6	55638.1	54959.6	52068	53956.7	70794.1	69906.1	78678.7	92110.9	116981	144505	182046	228498	279007	328304	374743	406462	406834	398292	382527	357164	327753	302073	251356	126152	205914
2015-09-29	198469	170473	135791	143628	161300	157093	154019	157419	149079	158151	176743	192756	214333	238176	255992	247146	235605	215475	197497	178174	143329	120128	84751.3	76797.5	71957	64848.8	59241.5	59183.6	68719.4	79536.6	91475.2	110826	139244	172019	215633	276098	337698	395692	438008	446052	436772	420494	386785	357282	312175	249743	116553	208127
2015-09-30	198952	173982	140141	139599	150941	144578	152619	154638	158154	158999	157693	182811	199022	219700	251133	232235	217861	187541	148387	124314	97087.4	80631.3	41944.2	32690.8	26338.8	30421.7	34459.6	36756.9	46308	59973.7	72337.7	100139	125971	159697	203777	250532	292844	332244	362033	365778	363733	344736	316224	294967	263923	211657	93895.3	183854
2015-10-01	189565	173633	133193	135054	153919	150849	146306	135631	155466	151907	165822	168611	195114	213003	231380	214374	194437	165981	136949	111232	87647.3	66718.6	30630.1	29786.2	28313.4	22440.9	25843.4	30800.4	42883.5	58176.8	75416.2	101431	131109	163513	198232	243047	284046	319498	342324	344298	337220	320786	293810	260802	241364	189684	76161	185052
2015-10-02	166518	146263	115310	123102	132961	142919	147712	143624	145533	141986	156158	172009	185964	204684	210756	201112	186510	166079	133424	112858	90533.1	65934.8	35985.9	36592.2	43239.1	49793.7	54697.9	61093.5	71302.8	90622.4	110746	132772	158939	192659	227739	259909	286242	309241	320560	317513	305473	289832	270325	241965	224420	179604	82007.9	185989
2015-10-03	173374	157638	133477	142415	158409	154398	146847	149621	155417	154468	167796	173526	186564	196394	201289	181662	167286	147995	132053	113008	94560.1	88241.3	51929.9	68265.4	77758	84543.1	87541.6	98559.6	121174	137906	157087	188219	220450	251192	279660	308294	332992	347496	355520	342203	324469	300054	278537	253755	230610	188334	78521.7	200204
2015-10-04	191238	165764	126720	132604	146855	148486	143197	151236	149184	154268	148176	160562	170044	177922	177788	171596	165865	154561	126033	108822	120394	105899	66735.5	74167.1	75756.2	76124.9	89774.5	122203	149561	168410	190084	207731	225729	240094	252961	278988	295556	299687	307276	303266	290074	270665	244636	216930	189971	152164	62729.2	167512
2015-10-05	151438	156782	113834	122984	133257	138094	139725	151778	149982	154876	158990	171371	175974	191914	187962	170759	163095	150407	139093	128502	117088	115996	103242	124027	122461	129615	148864	174254	195435	219799	247716	276440	317623	358387	392101	417078	424289	411974	406178	388370	371473	343743	314203	272518	246567	207229	116236	226037
2015-10-06	213107	190024	157979	153136	170962	187240	188320	186997	174509	182067	192707	198527	210475	225825	228682	208892	183556	155559	143110	144225	121294	108205	80650.4	86299	85490.3	93302.8	104196	116828	129220	155133	170429	193700	224310	259857	288742	309890	320374	324497	322158	319012	301352	276762	249934	215413	192325	151527	41505.2	148516
2015-10-07	148020	141079	96978.2	100050	126446	127274	138485	145808	144760	159977	163363	172958	196296	216477	231017	209051	186028	155434	119316	89087.9	65149.6	51603.9	22563.7	21198.4	15135.8	17229.9	23939.7	31943.8	45458.7	65016.3	88262.4	116878	147201	188331	230310	268056	295125	313220	321271	325186	316024	293400	261585	227072	201986	153387	44343.2	151072
2015-10-08	167267	137510	116213	116614	140684	136184	143883	147062	156909	165997	166818	195200	206124	229973	251375	219339	205394	185988	139706	124992	103862	75371.1	61390.6	85902.6	88585.1	76021	102616	95501.5	79057.9	89326.7	130609	155931	184299	213982	261604	286865	308623	317021	319658	315102	301883	285419	252244	219158	192205	148396	54370.6	168118
2015-10-09	149334	148637	111225	132829	136263	135208	143355	141394	158104	153059	158506	178228	189517	210103	222986	192447	173199	161740	140688	116507	102303	94085.4	84225.6	108494	112711	120417	131100	147865	167802	201239	227969	261314	294159	331560	353787	371817	383531	378657	374314	367008	351482	323860	297194	262008	236187	191346	93464.8	204866
2015-10-10	193778	173187	145672	145067	161795	157788	157469	171003	160944	173049	169393	182397	187285	198754	215745	191180	175461	180283	193074	173814	162640	165551	117595	156599	174999	183994	171183	168435	144044	161797	183317	178269	203375	236455	270726	300841	315393	321644	319122	320097	305327	280945	256869	226530	196586	166995	65976.2	186838
2015-10-11	183543	175873	127620	129025	147965	149281	150583	150261	143960	155511	160835	166528	182666	184564	208378	206248	215177	214427	210422	200617	180158	160713	129571	118342	99503.6	95188.4	74859	65423.1	68311.8	78255.9	94433.4	118316	149306	192396	231890	267938	294732	308505	313276	311368	301553	281028	242928	204943	172831	129361	43618.5	141601
2015-10-12	154984	142399	100805	106526	125568	127749	132089	135584	144745	152858	149573	171860	202642	238195	255868	222143	186635	154327	128148	100449	80717.2	80380.4	65246	70135.6	61738.1	59796.2	62151.2	58088.1	56852.3	71499.7	99072.8	127526	162340	202120	243799	276321	292472	306559	309396	314867	303945	277945	254853	213265	182435	136145	37409	148305
2015-10-13	140819	138037	103518	100295	126342	120772	124233	135005	148190	155527	160405	171455	205001	241052	261140	203272	166182	133885	108445	80469.1	56973.7	38123.1	7900.46	13952.2	7446.08	1589.4	6704.78	15696.1	26246.6	39532.8	65129.2	93344.5	132117	174418	215670	262050	287970	307992	310791	317180	312919	289648	257019	220291	188022	139085	40890.1	144849
2015-10-14	139311	141980	97448.5	120715	131811	130303	141655	153074	146273	153810	152547	182840	212207	240869	255007	202485	164307	123354	89273.1	65931.7	45512.6	31978.7	12723.9	25736.2	22682.5	23250.4	31509	41208	53820.4	73927.1	104736	137562	170559	217566	259807	291101	308506	314170	310757	313811	302784	279554	250760	220678	182277	150154	60330.8	164175
2015-10-15	164582	142895	103756	125386	146234	157898	171953	164680	170203	182691	179522	191870	214728	241381	256638	235025	201832	175865	155160	140245	125095	113779	104829	114205	125234	140574	155426	170369	185625	210171	259223	318783	371810	397572	431177	437859	429298	413491	397284	385288	363894	334272	301474	265182	231230	192692	89700.1	203566
2015-10-16	199788	170450	136307	145484	161207	163367	169098	171521	168270	170415	166167	191857	223249	234385	253212	233849	196484	180174	180110	166915	168145	159005	150726	166049	154260	149241	150524	162296	179843	190239	212061	231317	241967	264458	276100	282096	289330	300088	285390	287323	277796	259327	237108	208313	178014	147813	51339.7	160926
2015-10-17	152488	130831	92344.8	105113	131212	137197	146004	139721	150833	148386	149039	170784	184228	194974	209461	183893	173038	148284	118217	91652.2	64800.4	51738	23240.6	25368.6	17199.4	18055.5	29312.2	32738.8	46201.9	58074.6	80219.1	105141	137109	171510	207288	243940	265532	278150	280978	279547	278289	262631	238936	209273	182216	146719	48066.8	150607
2015-10-18	147759	137245	120570	135503	148176	158094	135162	134240	137622	143829	143004	158866	168632	177950	176517	164067	141943	118283	87461.9	70140.7	55067.8	37176.1	22055.4	30705.4	28320.3	32346.5	37543	52215.4	63380.7	84543.9	108977	138264	178446	223174	266991	296588	319616	325149	324092	329136	312456	290466	260383	226756	197251	157322	70051.6	189039
2015-10-19	167313	142610	114671	138304	147224	153387	157399	151298	161533	152461	159595	172555	198013	218586	235278	194208	167024	150220	139589	119779	137250	100791	94671.1	151346	200692	167673	140692	159503	177428	183964	231380	275433	298880	320369	337412	351832	360272	357979	352884	346421	336228	304278	271262	237496	197877	161863	63299.3	180198
2015-10-20	171176	159314	122467	147828	163700	162091	152182	172592	174672	178383	180206	192995	220557	239854	271057	230766	206716	188788	183798	182200	179090	172122	165953	161344	163764	184937	177952	165582	114071	104631	117793	143563	177862	236206	257458	282390	297886	303907	303775	303470	289614	265186	241592	209199	187167	137807	43845.6	155443
2015-10-21	158871	124502	86106.6	109432	131657	143578	142579	148349	149756	156759	164035	180848	201653	242940	272103	249721	224034	197385	183425	176116	175848	166357	140556	145170	126011	105322	93289.4	87838	86283.1	93112.4	102309	124315	155252	193866	230424	270772	289535	298663	307334	309387	297986	283386	247998	207679	171242	130398	31147.7	148896
2015-10-22	148181	129541	105226	103883	115743	127797	119773	128376	142059	154617	153686	175386	195273	231870	258614	218402	182230	151164	121122	94156	63606.8	43263.8	13233.5	12526.7	9908.53	13098.8	15165.3	19131	29859.3	39017.2	63290.2	96534.3	129585	173128	212981	245098	269740	293262	295882	307802	294115	275238	245930	213152	187314	137849	35298.1	134040
2015-10-23	137529	136355	99829.2	104908	116424	120609	134217	131322	152670	159272	150199	182042	210334	222448	238014	192860	153968	128051	93269.1	66727.6	49436.9	33462.6	5190.42	8064.39	5332.4	8780.32	13155.3	25055.7	38196.2	46945.7	73639.1	101898	133217	168470	202664	235522	259479	279859	284056	292488	289724	273597	248329	217136	187648	150092	58601.2	164597
2015-10-24	162730	143237	121391	132954	144431	142459	158316	154522	155055	147594	154209	170500	183222	192732	196976	192416	188420	169896	152767	135439	127107	123871	102462	121427	104578	88551.9	80156.4	96196.4	147088	162634	181356	218663	240617	269078	299206	316505	331849	331190	326059	327174	315736	294380	273653	243312	219193	190518	86353.3	216637
2015-10-25	203710	169849	145722	157285	158967	161349	178452	182992	187247	186156	177322	184405	192108	205905	198863	180532	181052	164115	142491	122304	102726	102182	96327.8	108770	111429	118723	125935	134288	153227	183220	214541	219538	235733	254001	279016	294101	314530	324836	328480	323904	316377	294892	259641	224844	196561	154956	62015.7	176070
2015-10-26	173243	160971	106808	122327	140379	158058	150608	153141	167888	168322	175523	184845	204351	230678	249912	216710	197253	185575	168459	148709	129274	116863	76025.1	53813	31086	28566.8	35899	37032.9	45823.1	56004.3	84036.7	109976	149124	190427	233829	272619	290989	302987	306448	311386	303115	287704	258418	213960	195054	152720	40984.7	149971
2015-10-27	152989	137202	96918.2	109834	112702	133388	138186	149927	152651	162111	171593	190178	213244	229292	252435	197215	161800	127214	95411.7	66040.8	46708.1	29567.9	11688.5	11160.5	3364.77	-329.851	6296.06	29476.2	43278.8	54899.7	84058.9	123472	161894	197333	223677	264749	283507	303191	309408	316651	306706	286725	251856	222310	193818	146343	48881.4	153653
2015-10-28	138756	142275	108022	115744	123261	135184	141704	139517	146701	156491	157517	170996	205460	220939	242578	217878	186148	148884	109421	87791.1	65231.8	62845.9	36600.7	46388.3	53470.2	66405.8	64103.4	52567.5	65005.4	79081.9	109524	141910	176546	214626	246586	281577	299207	307254	306851	311849	304285	280135	253606	222675	193503	149397	54614.8	156985
2015-10-29	153107	138094	110444	107240	142151	146133	149366	152339	157112	163534	154653	184770	198171	211814	226338	187213	154831	128115	103338	86161.5	70220.7	60657	53844.1	57888.6	61149.6	69964.7	84948.1	102665	121811	146495	181810	219285	262125	301506	334051	354707	359809	357773	350483	352211	341564	317232	279167	243463	211636	176345	74767.3	179906
2015-10-30	185980	168209	135322	158703	149452	150687	151391	159758	166901	171856	179315	187730	206194	222114	232162	199541	175860	143735	119050	101147	85413.3	69073.3	55451.5	60866	65414.2	69932.6	91755.1	93427.9	99001.5	113889	145564	189383	222193	251989	283563	304618	313923	321224	321444	324735	315828	292124	268039	241030	213016	179880	71747.3	185858
2015-10-31	166433	161271	128267	136868	139746	133953	147665	151617	151133	169951	160268	180074	178263	178306	202065	189971	174223	147404	116774	96804.9	77812.6	72650.5	52446.4	61078.8	57308	63689.5	78791.5	93532.1	106941	128520	149377	164574	202246	234215	263769	296509	307137	308076	303095	304285	296567	283292	258030	230740	207167	170916	60666	164332
2015-11-01	169894	158776	127395	145818	141227	142910	148506	142010	162264	155240	161656	174899	175488	177988	185060	176098	172323	156331	155776	129543	105228	97207.6	65918.9	51126.4	55853.7	50410.3	44511	57667.8	69218.9	78440.1	98050.1	136340	168272	202911	237390	269339	287530	299886	297123	302562	290870	273468	248290	203908	162001	130758	24909.5	142008
2015-11-02	135071	132359	102352	106062	114758	126425	133251	143127	155870	159548	164490	182479	201107	194159	226267	198153	175816	167408	144099	123508	117504	93738.4	61044.3	73749.8	81456.9	87459.6	100667	100196	119337	111052	123887	150631	175170	216789	252512	271779	284937	301198	312483	313140	302457	277470	251273	215028	186104	146581	32600.5	141912
2015-11-03	162250	154507	124298	129836	147638	137151	142762	142900	163961	166142	162857	188081	195574	230193	251418	230766	213696	174715	136976	114637	102845	83601.8	64554.5	74216.9	107985	141463	141302	137051	114035	105477	146802	206851	243566	275756	305323	327830	331793	337153	329886	321058	308059	280994	253622	220956	187924	149017	53191.5	155224
2015-11-04	158368	153590	114270	114106	133216	145562	151177	161694	158272	160352	169116	178545	199185	225245	245296	195964	168152	176071	150470	119171	100648	102006	100693	171717	174128	134213	80360.2	90092.3	103432	176797	212379	242688	271476	293761	298310	295326	290595	294126	288766	291187	283925	267224	242143	205512	174981	138890	33973.2	133204
2015-11-05	124201	130065	101293	109868	126093	130189	133590	138455	139576	148014	149796	173258	181142	214133	245851	220213	191035	185225	178027	153616	140735	135755	105325	110304	112367	108564	124307	141122	150259	149251	163352	204657	233654	244915	266864	286435	302072	306241	302592	296332	291833	268172	237739	199850	164401	127985	34977.1	140217
2015-11-06	148785	133819	114685	115925	117270	137390	129062	139584	150696	152174	157186	175665	195267	228047	251605	222484	207796	198193	186299	171330	158922	148336	117265	116755	107776	80451.6	54132.6	35827	30150.2	39654.4	63434.2	94593.6	124673	160909	195698	223608	236720	259119	269854	273453	273724	254206	232187	200350	183395	150773	40455.9	146213
2015-11-07	136016	121241	96049.5	110901	127629	125637	130851	137775	139691	146643	145808	157128	158099	173074	178722	150085	142684	119529	93642.1	71354.6	50759.1	35190.5	21261.6	26975.3	25813.9	29603.4	36013.7	34274.1	54058.9	72626.2	93777	121639	155445	194229	229016	260476	282785	289916	282445	282422	281553	263285	238298	208461	179125	147200	51544.6	159384
2015-11-08	168057	162429	119431	119700	121180	126592	139030	134134	140209	146801	153384	155127	169045	164160	159943	149230	135385	117110	104476	93996.4	83880.4	85311.5	78735.2	98049.6	104219	114957	131344	149987	173637	209128	241401	282377	329234	377410	420647	453151	464982	460600	442219	427661	412349	379160	335656	289596	248791	207760	99215.7	196456
2015-11-09	201749	185762	150315	159930	174984	170810	174674	171550	186565	188329	170902	195173	196257	219449	243064	220974	200680	190855	185058	191977	183609	194020	196829	243310	260198	273360	279417	303665	306224	329570	381364	412757	448693	487476	521543	533517	526738	509452	480058	457952	440679	398474	346578	290627	244303	209346	106740	217271
2015-11-10	202385	179036	139227	165850	165140	180300	180815	176506	169619	182888	178139	184816	211319	243902	264200	230047	200610	196190	197167	183097	181218	185737	167077	144033	129960	141315	145747	159396	166900	164704	197157	218420	230727	254032	277388	294166	307014	311352	315259	315945	309979	291375	253382	219990	186176	157354	60331.4	167703
2015-11-11	165786	157132	113454	135054	152104	142895	147660	140768	154706	166499	164107	181746	181362	214564	232413	208972	189158	172060	146745	128721	100092	89322.8	69967.8	71745.3	93355.6	81971	99005.8	113653	123966	147339	162680	183388	219961	244778	265532	295408	307013	310910	315662	313187	313624	293312	260657	220931	192429	163283	51161	168484
2015-11-12	162176	143473	116983	121866	134665	142686	146460	147608	151413	157218	153187	184679	183855	209960	220422	182566	149900	127125	102785	84981.4	68451.8	57354.1	39151.9	42628.8	47469.9	46297.3	49338.6	55539.5	66770.5	87577.1	109188	141616	176646	209006	242447	269124	277584	285495	290432	295793	299912	278989	248083	210387	177528	146621	39377.8	157813
2015-11-13	159648	130687	101321	113621	128347	143131	146613	151575	149902	155942	141716	179966	182390	200365	213964	183124	160756	147854	131961	103474	85012	71477.3	54258.9	65377.3	71816.2	71942.1	69871	73360.2	73028.6	82870.6	103702	122938	147802	187778	217039	242129	253357	269212	275485	281352	281675	264810	236641	212073	188549	150912	65435.9	160077
2015-11-14	140756	128604	114500	119848	123687	121814	134491	141539	144579	150011	150669	167313	173829	178866	183045	161525	142252	123164	101576	85964.3	83510.4	82722.3	63832.4	87385.6	97411.4	97595.7	89664.3	86207.9	89555.8	100535	126038	142681	162280	187840	212301	237092	254996	269363	271179	272209	277492	261867	236173	211798	184574	151508	42620.4	147030
2015-11-15	151133	129240	110636	121754	130872	128361	131203	127625	142244	156724	145964	154895	160717	165054	169494	151107	134977	112148	97105.1	70449.3	55082.5	44039.2	16404.1	26096.5	23693.5	21213.7	24146.6	29429.5	43313.7	59127.6	81697.2	107908	140483	187588	230251	264939	287335	301421	305115	307854	311470	287970	253095	218121	189335	154082	52015.2	154945
2015-11-16	155862	145515	110709	119351	130966	131545	136830	146723	152858	152120	158532	159263	190278	211167	215393	170421	138009	112195	87766.9	69343.4	54232.2	42042.2	25316.6	37565.5	53709.3	64840	64401.4	71193.7	84078.9	101022	143260	189553	229247	250256	283348	314874	330751	337890	331838	331353	325821	302610	267552	227439	197281	160376	67986.6	154111
2015-11-17	153109	147429	102336	118308	148970	145065	149121	140042	162055	156895	155530	186703	194000	213005	222074	182214	153962	134480	114441	99886.6	89353.7	95252.9	89537.4	108311	116490	132272	148803	167842	193767	223416	269839	316109	366421	412304	456708	490203	502682	492327	466893	440663	427794	396910	346057	295346	250526	206718	108331	206860
2015-11-18	188277	172981	133745	145216	170470	175015	170580	178440	165240	171871	187131	204383	212364	227895	250412	219959	204025	207939	198231	194041	206889	204493	200143	236694	269867	278660	300461	331060	368717	415833	471671	515318	577587	611965	648876	655450	634476	617888	597404	575945	560272	501282	446736	392183	345086	290566	174268	281252
2015-11-19	242564	219104	191289	204192	223320	221450	214878	214954	213994	210524	206206	228113	230111	253151	276871	246121	232235	219788	206069	197542	196074	198710	198001	230963	249429	273696	292689	313931	346026	377371	405672	443599	486094	514552	529034	528247	518413	487076	450565	426212	419832	386730	351064	302184	259252	219221	128706	226626
2015-11-20	221651	195557	143319	159939	178577	187314	180436	179501	180599	181343	179135	199969	205087	226031	234910	206483	190061	185640	178575	151093	135607	113490	92219.1	129429	127027	105198	72640	74620.1	93658.4	84723.6	92020.1	117449	149614	181486	212235	239707	252106	270459	277395	278397	285361	272573	249581	225111	203742	169172	70896.3	191502
2015-11-21	161343	152048	121848	130596	149048	152230	148949	159628	161551	167468	163384	167784	177371	174362	186956	176095	167613	152743	131524	100657	69036.8	50689.3	22228.6	20785.8	24249.2	20174.6	23253.4	23858.1	36222.7	52976.7	67824.5	91689.1	119928	153643	198147	228923	246943	263131	267583	269067	274917	258491	232781	200572	177810	148570	52851.3	142922
2015-11-22	132968	127644	115472	119659	129931	130537	148287	127934	146081	147774	149986	152087	160788	166264	167437	155807	149502	135911	117806	94588.2	70218.8	52090.5	27777.7	30202.4	25349.9	17579.1	16634.3	21161.7	30111.8	46151.5	67115.6	94885.7	124776	169129	211437	242254	266573	284582	290060	289073	292598	266734	247459	215514	179999	148165	54594.2	152083
2015-11-23	140905	121756	104453	119446	132370	143599	140210	145421	157261	162576	155350	181635	190991	214870	229941	198288	178596	163598	138555	116223	92391.3	67178.8	30000.5	28394.4	19490.3	14480.8	19920.2	21336.3	30699	45478.7	68761.4	93605.9	127163	167541	209523	244887	269626	279873	286557	283480	290205	272538	238129	206342	174693	135414	43417.8	153350
2015-11-24	143602	127623	103141	115072	129908	130422	140409	148825	159059	149989	156965	177878	186014	201700	218589	165037	136056	110442	86669.2	64749.6	45222	33616.8	10181.4	18066.4	24712.2	28358	30734.9	39517.7	53184.6	76545.9	102598	139420	178076	216363	258197	291055	310260	311756	307613	308780	311021	290760	258856	225990	192162	154450	48222.3	148348
2015-11-25	142276	127002	104376	125058	143685	145993	146122	154157	156518	159198	169292	178334	185433	200249	221233	191962	169765	143094	151753	169777	164342	167591	168498	194671	212824	219246	240166	240726	237809	245659	259342	286280	302457	324008	332554	332839	328072	316036	307111	300148	301730	283899	249501	217911	195614	156734	49697.5	158032
2015-11-26	157969	133811	93056.8	110249	126546	148713	145087	149918	153718	166277	162772	172166	197951	203187	211021	170719	144460	119890	91753.7	68615.9	47572.3	29606.8	3134	15679	9186.05	4865.13	7802.72	12110.5	17633.5	36212.9	61682.4	88608.1	124757	157489	188505	220871	244562	259823	277387	286486	295908	278783	246182	213531	189988	153598	48826.6	159956
2015-11-27	152864	136992	113275	118446	129759	140098	142051	154394	161179	160892	159343	175941	190421	207826	221444	175676	140364	117414	97293.3	73373.6	54827.7	35518.9	2751.89	13537	12718.3	12105.6	13701.7	27942.8	42671.3	61293	92607.7	115920	133702	178108	204615	210560	240239	262370	271153	270333	275989	265414	237727	207861	179419	157701	63181.3	166166
2015-11-28	153211	131000	124161	128156	137061	134378	136672	142815	148587	148161	155426	146808	171251	174045	174605	156039	137007	119960	100053	77108.6	65504.3	51855.8	23596.5	57466.2	64496.2	41480.1	50545.8	55011.6	68116.9	64824.4	88462.2	132014	133363	165488	215577	221975	245252	261815	266115	272058	273703	264139	234710	210170	190727	158793	66411.6	177859
2015-11-29	169802	148903	120186	130692	145850	146179	145265	144441	148078	159227	143238	161999	160135	163568	154362	142183	127521	102755	87405	67717.4	50281.4	42827.2	23431.2	30169.6	28980.7	31128.7	35836.3	44514.4	54287.9	76316.6	95066.6	121713	157934	198591	238224	271870	293379	307842	309555	306632	310553	294922	264266	228955	196314	172236	62547.6	173066
2015-11-30	162858	142696	112306	134639	147799	140770	144463	147383	162929	164714	170599	186631	186573	214312	222691	188224	173814	160723	145769	153311	163194	171436	189987	225382	191635	165883	147222	160398	171211	180686	191327	207162	231045	263987	286692	307375	311865	312989	317692	317308	311255	293385	257116	217501	184232	152954	56436.2	166187
2015-12-01	170149	140324	100817	126305	144631	145897	157600	163047	172410	177396	181491	177539	194727	208580	237769	195153	179524	165873	152866	135966	130565	135972	119539	128453	152996	125580	115864	155770	149518	128968	130834	167503	168796	188288	216845	241461	269638	289281	297746	302543	303821	290299	256880	220856	196377	157950	55773.9	157445
2015-12-02	156311	132488	115786	127363	135861	133551	138933	150462	159182	161933	164598	186496	195196	218211	231741	178843	146718	125814	99011.3	72939.1	54263.6	40498.8	23728.4	35696.8	27027.6	14766	11865.3	13378.6	20704.8	32785.6	56490.1	80792.6	113408	154769	190056	218990	245388	260806	274338	283818	292809	279908	249648	210116	182721	149484	45290.1	139762
2015-12-03	131506	112484	87674.1	113658	134619	140330	138774	145053	149190	155964	155773	174833	189666	202376	219367	174958	137238	106204	77020.7	50817	31991.7	19985.1	4600.65	18323.6	23205.9	26185.9	32314.3	36400.3	46024.9	60791.2	91841.6	125430	157269	189019	225357	259514	286664	296763	301961	309253	314648	301162	271409	244484	218378	178650	74843.2	173520
2015-12-04	159666	144173	116538	133847	156231	165251	174191	167781	167519	164897	173120	180999	189693	204236	213439	180024	153610	139314	132427	130239	107993	101447	88892.3	113904	120075	144267	174023	170882	196436	227296	290324	320904	367834	397008	411239	418476	434504	433243	429054	416303	407256	380873	348092	307538	275825	244373	137652	239421
2015-12-05	219212	198082	160342	182260	199131	190235	191558	185229	186013	197537	197606	202916	199336	205782	221382	217396	219949	224172	229426	241086	258199	279745	292950	325930	355158	374116	401958	428513	455005	486143	522860	559389	598074	633885	670479	687128	683539	672044	649053	613890	585612	548253	512853	464966	429683	390698	286130	365439
2015-12-06	334811	318731	268387	272970	291301	267617	267239	265065	256014	250375	248074	249599	253147	266820	287184	300299	315745	333454	381412	423205	444256	463936	459136	452645	466112	494252	519398	554182	571451	609333	643974	678586	680922	710188	719479	702133	682807	662745	654187	640037	627184	604655	573207	522124	479288	432332	315463	402058
2015-12-07	363776	355458	320898	336149	335187	328435	335283	338066	333793	335922	333011	338591	345151	367102	394189	381974	385075	419441	431111	457389	439274	434404	403138	415303	417753	437668	455881	481782	496394	515732	549217	620510	667448	715133	739369	744109	713498	682141	655234	628427	606287	572455	519128	454099	399155	332702	206921	301879
2015-12-08	266756	242080	220943	240739	235260	231760	225334	222936	215308	217424	214671	228498	227913	228829	245629	216631	196527	193712	194595	187028	165875	148027	117670	121184	119669	122646	129291	133929	149265	169368	189000	211908	239298	267370	297106	316497	329296	329077	326684	329231	330279	316750	289601	256828	233799	202857	97150.6	195901
2015-12-09	188821	175407	160389	165794	172558	181106	179322	173107	179106	183430	180592	189845	204203	218587	226736	193040	172139	166178	142584	115561	101130	92216.3	78991.9	89683.1	87641.8	84967.3	72701.3	72151.1	76282.7	92450.8	120874	150086	181531	215544	253316	280345	297181	310074	307951	307076	308170	298606	271169	241353	212628	180202	80341.4	170800
2015-12-10	162845	146382	123365	146652	161033	153897	161775	161660	156178	157602	166777	183933	193323	202110	204059	172752	144123	122196	99745.9	80047.5	63350.2	54661.2	32378.9	44228	48676.6	50610.4	58775.7	69275.3	79907.5	96450.4	113716	143343	175889	211085	242688	273055	290194	296558	301330	301649	301693	287754	262995	232937	212765	176770	66656.1	168271
2015-12-11	172191	167366	137923	155205	164306	159384	170106	163514	174495	165253	179531	195671	196185	201536	225411	201402	189013	175479	146368	130533	110319	98540.1	67185.1	71194.3	58538.1	57004.4	53545.2	52671.4	59124	69352.7	86746.8	103595	124569	159290	190343	215699	237953	253516	261391	268174	272049	267280	247185	217986	203916	168599	61735.3	155446
2015-12-12	154428	128262	114824	123339	134315	133365	142851	153156	156844	154858	155346	169750	168541	174201	179380	159217	139440	128658	108082	86723	63521.1	48915.4	17388.2	30222	24994.8	22661.4	19168.5	23721.5	35688	50995.4	66309.7	87415.6	120875	158221	195820	223832	247496	251440	268298	272554	275629	260956	240933	215039	204500	164227	59814.4	174941
2015-12-13	163347	134391	115168	135137	150709	149468	142120	155766	147899	160896	155528	163328	170219	166340	166972	144604	136054	121286	107024	76480.5	66131.8	64285.2	44862.7	68087	81479.7	84676	95615.2	131069	161391	182366	205870	226185	264011	291032	322412	355384	374742	385929	382155	372004	365359	346374	315902	279368	244070	209526	101937	190641
2015-12-14	180912	159155	128618	156091	161503	171950	169533	171297	162224	177674	177824	187768	191549	197714	216522	195095	180886	169560	162786	158814	161367	166206	173166	219256	231869	241843	255208	282379	335470	410393	445618	442740	460783	483913	514791	522263	512680	488263	464622	453395	437625	410620	373491	332328	306700	261573	152310	255652
2015-12-15	224920	198674	166577	200574	211925	213908	204642	202252	202103	203687	202559	210715	231994	238616	258701	242935	260649	277810	272659	246557	225441	190681	189761	216781	239880	298549	345467	398426	417038	395050	350830	370230	418651	484942	543399	588363	616421	623570	615495	592412	565695	543783	504011	439907	401608	346711	217937	322884
2015-12-16	285893	252889	219870	224915	237539	241552	241930	245515	236212	236334	238444	252336	255107	277869	291886	286212	282848	285158	291456	302487	317036	333543	344909	379538	401852	432621	462259	490092	517081	558981	595150	634730	678279	727250	771913	803615	819655	815722	806035	774180	742038	707560	657065	590340	529229	448977	324846	429607
2015-12-17	385574	334434	288510	311064	316819	316052	304028	302636	289283	286660	273526	286610	298452	316758	342879	351132	367376	384170	395382	407362	424837	447936	461209	498247	522691	545302	567033	585338	618050	648890	690092	723491	757904	786465	824580	855118	865177	863660	845903	819904	792040	765471	713881	643670	567571	498807	375708	463001
2015-12-18	404111	363546	327300	333954	335968	320922	318332	311165	306227	297382	297306	312404	318843	334290	365582	369332	382650	393448	405766	419139	435611	454418	459181	490636	518112	537248	557237	577078	609880	640588	672239	704684	736051	768305	789688	813695	810633	806040	792640	775874	748118	733084	694421	637840	587623	518757	412453	494683
2015-12-19	445818	397315	354420	381142	378633	369097	363005	345247	345041	346812	349047	355590	367922	390059	420077	452580	483896	517188	536506	576293	587805	592033	608117	684949	715491	740247	753408	747481	739108	748076	763378	797409	829849	833625	826661	822703	813060	791855	775478	754198	731917	708758	669198	616034	578424	523872	396602	492729
2015-12-20	443619	398454	352789	358939	362367	357448	342395	336714	328430	323763	320729	319789	319732	313275	301591	301780	298197	293472	267176	229021	207080	187858	165147	169839	172563	198912	211036	214957	183345	173778	161525	159780	184759	214694	244824	272970	287921	296112	308003	313770	313122	306114	283485	252248	225853	186515	82733.4	192507
2015-12-21	190589	163263	128530	138808	148100	157522	166927	163822	165744	169815	174955	184638	189601	192038	205313	185670	174002	170136	150937	144224	126822	119137	108332	109641	104246	115330	127112	127853	127249	132031	126016	132744	166513	195562	240089	260009	271431	289727	296818	304419	303704	293743	269618	235259	216087	183976	76313.9	189879
2015-12-22	184712	168707	134013	146893	163092	160590	156441	168105	168561	174560	171965	184903	189039	190427	200257	186827	165298	140480	115441	94679.3	76412.2	68655.6	53778	74878.8	76264.6	86184.3	96477.7	114340	136360	161945	189182	221476	260285	299060	337107	367062	378377	383031	373510	358453	345391	331818	304675	268910	246149	200505	101964	211637
2015-12-23	198625	164236	137030	150952	170155	182690	168423	171411	175008	173968	172715	192749	197247	200068	216625	186156	167132	153171	134358	116581	108625	106093	107312	123359	138115	155092	174243	204791	226945	254479	292418	331638	372391	406177	441258	475035	490646	491297	473160	447501	418809	401112	368438	326402	290621	253472	146046	253359
2015-12-24	234415	199558	162500	182070	178439	190996	189998	191518	193386	191854	193500	204964	199307	206363	223196	214737	212916	208276	211074	221796	236709	262339	275278	315151	348092	375508	402877	434219	474002	508679	543795	580640	617780	652798	674783	689147	693450	679784	661090	636969	612137	591196	560231	515622	489440	448563	328384	413631
2015-12-25	366796	329895	285345	296228	297493	288090	289531	279203	273166	278817	272091	294190	309266	329463	342181	359584	390360	404872	430636	462313	472019	486271	481165	484601	476043	469635	487663	493244	468248	457027	495396	512225	514079	505290	488579	487444	464775	435850	396272	384710	366842	349551	316078	278769	255588	220286	109838	223600
2015-12-26	213628	180125	138205	150790	167704	166814	168996	177221	186425	175610	181024	185224	186464	179908	177917	160727	158726	145358	118748	107578	93822.1	89452.9	60683.2	59191.7	54504.2	47995.3	52740.3	59236.7	55484.9	60060.5	79654.7	94159.8	125520	163511	186210	209245	231436	244324	258487	270393	268438	260187	244990	214807	201664	166299	76666.8	179781
2015-12-27	174841	162977	116836	130503	147542	155897	160472	151748	147147	153768	144950	161100	170277	165911	161808	141498	125740	104905	80544	69015.7	50570.3	31142.7	6647	10232.8	10680.1	10532.7	15511	19948.1	25320.2	42338.2	64389.2	87848.6	119611	156182	194338	227818	252783	265689	277959	282816	279211	274048	251215	221246	206541	185388	85096.2	177641
2015-12-28	178490	163552	127256	133189	141499	154363	149871	150113	148863	163596	151295	162611	172415	163556	155124	147506	129744	108096	90428.6	74357.9	59731.9	49739.7	28173.1	46285	48097.6	53395	61271.6	60571.8	75847	97952.4	119151	140538	177061	212289	256454	291087	314171	323690	323584	325223	314063	300736	285533	252520	229657	197155	95581.3	206885
2015-12-29	202735	189915	152201	165611	175933	178569	175110	178415	175395	171573	154157	178680	185859	183181	187801	172780	158913	138980	124338	112646	103847	103803	97311.6	125483	141029	159640	181902	204053	229456	259573	297713	335575	372753	416719	461123	487509	506960	508923	495377	475926	446745	427101	393223	352180	316634	281376	181540	270705
2015-12-30	244046	234799	201372	208940	211321	201918	209021	201584	211113	209537	195526	206588	206379	204249	220896	220383	218539	224897	221589	231967	244270	261764	274955	304881	333292	361684	389190	418454	447993	482994	521210	558011	587596	629091	649338	670457	666777	655631	638120	619849	585658	560657	524168	473642	425886	372705	265627	356157
2015-12-31	319288	275262	237749	262065	263394	256460	249195	247720	241945	247643	239327	249517	248670	247444	260904	268910	284017	298978	314969	337343	349616	369336	389767	423276	456123	493891	516100	539467	558138	589166	628936	659417	683246	675073	676368	664622	643818	623225	594091	575474	540651	516380	485348	445335	430378	393351	292206	392344
