# Supplementary material for: PV generation and load profile data of net zero energy homes in South Australia
Source: Data Brief. 2019 Jul 8;25:104235. doi: 10.1016/j.dib.2019.104235 (PMC6700402; doi:10.1016/j.dib.2019.104235)
Supplement: Supplementary file 2 [file mmc2.xls]

## Sheet: Sheet1
Date	Time	PV gen (kW)	Load (kW)	Temp (°C)
2015-01-01	1899-12-31	0	0.46853	23.724
2015-01-01	1899-12-31 01:00:00	0	0.421974	23.117
2015-01-01	1899-12-31 02:00:00	0	0.431844	22.713
2015-01-01	1899-12-31 03:00:00	0	0.408764	22.197
2015-01-01	1899-12-31 04:00:00	0	0.38801	21.737
2015-01-01	1899-12-31 05:00:00	0	0.409569	21.364
2015-01-01	1899-12-31 06:00:00	0.168	0.428185	22.403
2015-01-01	1899-12-31 07:00:00	0.553	0.387317	24.156
2015-01-01	1899-12-31 08:00:00	1.044	0.347192	26.256
2015-01-01	1899-12-31 09:00:00	1.517	0.319467	28.193
2015-01-01	1899-12-31 10:00:00	1.747	0.284743	28.849
2015-01-01	1899-12-31 11:00:00	1.955	0.250822	30.592
2015-01-01	1899-12-31 12:00:00	1.888	0.333341	31.525
2015-01-01	1899-12-31 13:00:00	1.842	0.433242	32.1
2015-01-01	1899-12-31 14:00:00	1.927	0.552029	32.906
2015-01-01	1899-12-31 15:00:00	1.822	0.71487	33.414
2015-01-01	1899-12-31 16:00:00	1.424	0.921596	33.241
2015-01-01	1899-12-31 17:00:00	0.869	1.13582	32.565
2015-01-01	1899-12-31 18:00:00	0.339	1.26601	31.617
2015-01-01	1899-12-31 19:00:00	0.059	1.25075	29.637
2015-01-01	1899-12-31 20:00:00	0	1.13818	28.21
2015-01-01	1899-12-31 21:00:00	0	0.973578	26.475
2015-01-01	1899-12-31 22:00:00	0	0.759513	24.907
2015-01-01	1899-12-31 23:00:00	0	0.607853	24.361
2015-01-02	1900-01-01	0	0.623712	24.272
2015-01-02	1900-01-01 01:00:00	0	0.506401	24.069
2015-01-02	1900-01-01 02:00:00	0	0.547897	23.807
2015-01-02	1900-01-01 03:00:00	0	0.524813	23.517
2015-01-02	1900-01-01 04:00:00	0	0.530773	23.357
2015-01-02	1900-01-01 05:00:00	0	0.537903	23.366
2015-01-02	1900-01-01 06:00:00	0.147	0.601451	25.099
2015-01-02	1900-01-01 07:00:00	0.567	0.650462	28.017
2015-01-02	1900-01-01 08:00:00	1.139	0.741114	31.831
2015-01-02	1900-01-01 09:00:00	1.651	0.81918	35.198
2015-01-02	1900-01-01 10:00:00	2.029	0.91104	36.754
2015-01-02	1900-01-01 11:00:00	2.208	1.03209	37.741
2015-01-02	1900-01-01 12:00:00	2.191	1.17308	38.303
2015-01-02	1900-01-01 13:00:00	2.004	1.26216	38.483
2015-01-02	1900-01-01 14:00:00	1.797	1.41752	38.534
2015-01-02	1900-01-01 15:00:00	1.493	1.57026	38.367
2015-01-02	1900-01-01 16:00:00	1.321	1.74987	38.502
2015-01-02	1900-01-01 17:00:00	0.804	1.92741	37.918
2015-01-02	1900-01-01 18:00:00	0.332	2.01272	36.378
2015-01-02	1900-01-01 19:00:00	0.054	1.89048	33.534
2015-01-02	1900-01-01 20:00:00	0	1.71162	33.06
2015-01-02	1900-01-01 21:00:00	0	1.47446	32.032
2015-01-02	1900-01-01 22:00:00	0	1.18963	28.811
2015-01-02	1900-01-01 23:00:00	0	0.943307	25.993
2015-01-03	1900-01-02	0	0.894393	24.541
2015-01-03	1900-01-02 01:00:00	0	0.75798	23.969
2015-01-03	1900-01-02 02:00:00	0	0.749776	24.014
2015-01-03	1900-01-02 03:00:00	0	0.66968	24.363
2015-01-03	1900-01-02 04:00:00	0	0.682671	24.69
2015-01-03	1900-01-02 05:00:00	0	0.660485	25.199
2015-01-03	1900-01-02 06:00:00	0.164	0.698401	27.107
2015-01-03	1900-01-02 07:00:00	0.549	0.768452	29.732
2015-01-03	1900-01-02 08:00:00	1.069	0.854513	32.678
2015-01-03	1900-01-02 09:00:00	1.493	0.951213	34.89
2015-01-03	1900-01-02 10:00:00	1.844	1.07132	36.205
2015-01-03	1900-01-02 11:00:00	2.038	1.18018	37.125
2015-01-03	1900-01-02 12:00:00	1.934	1.25006	36.979
2015-01-03	1900-01-02 13:00:00	1.683	1.28663	35.552
2015-01-03	1900-01-02 14:00:00	1.524	1.3398	33.213
2015-01-03	1900-01-02 15:00:00	1.249	1.24845	30.39
2015-01-03	1900-01-02 16:00:00	0.941	1.12151	27.935
2015-01-03	1900-01-02 17:00:00	0.592	1.1029	26.229
2015-01-03	1900-01-02 18:00:00	0.207	1.10536	25.147
2015-01-03	1900-01-02 19:00:00	0.013	1.0561	24.371
2015-01-03	1900-01-02 20:00:00	0	1.00176	23.666
2015-01-03	1900-01-02 21:00:00	0	0.886051	22.936
2015-01-03	1900-01-02 22:00:00	0	0.722926	22.243
2015-01-03	1900-01-02 23:00:00	0	0.553806	21.594
2015-01-04	1900-01-03	0	0.569686	20.861
2015-01-04	1900-01-03 01:00:00	0	0.441671	20.073
2015-01-04	1900-01-03 02:00:00	0	0.494546	19.306
2015-01-04	1900-01-03 03:00:00	0	0.485341	18.658
2015-01-04	1900-01-03 04:00:00	0	0.481047	18.154
2015-01-04	1900-01-03 05:00:00	0	0.493282	17.687
2015-01-04	1900-01-03 06:00:00	0.182	0.490148	17.832
2015-01-04	1900-01-03 07:00:00	0.602	0.469056	18.893
2015-01-04	1900-01-03 08:00:00	1.191	0.399509	20.574
2015-01-04	1900-01-03 09:00:00	1.703	0.332178	22.542
2015-01-04	1900-01-03 10:00:00	2.06	0.277286	24.553
2015-01-04	1900-01-03 11:00:00	2.283	0.258605	26.377
2015-01-04	1900-01-03 12:00:00	2.315	0.303919	27.829
2015-01-04	1900-01-03 13:00:00	2.301	0.363454	29.048
2015-01-04	1900-01-03 14:00:00	1.998	0.476708	29.58
2015-01-04	1900-01-03 15:00:00	1.631	0.623481	29.568
2015-01-04	1900-01-03 16:00:00	1.241	0.797967	29.024
2015-01-04	1900-01-03 17:00:00	0.797	0.960278	27.863
2015-01-04	1900-01-03 18:00:00	0.341	1.00548	25.95
2015-01-04	1900-01-03 19:00:00	0.051	0.943734	23.151
2015-01-04	1900-01-03 20:00:00	0	0.865237	20.762
2015-01-04	1900-01-03 21:00:00	0	0.720471	19.454
2015-01-04	1900-01-03 22:00:00	0	0.560397	18.764
2015-01-04	1900-01-03 23:00:00	0	0.407697	18.357
2015-01-05	1900-01-04	0	0.462414	18.049
2015-01-05	1900-01-04 01:00:00	0	0.388117	17.87
2015-01-05	1900-01-04 02:00:00	0	0.433163	17.711
2015-01-05	1900-01-04 03:00:00	0	0.425978	17.533
2015-01-05	1900-01-04 04:00:00	0	0.430775	17.376
2015-01-05	1900-01-04 05:00:00	0	0.457519	17.299
2015-01-05	1900-01-04 06:00:00	0.161	0.497469	18.478
2015-01-05	1900-01-04 07:00:00	0.579	0.507088	20.803
2015-01-05	1900-01-04 08:00:00	1.179	0.466579	23.624
2015-01-05	1900-01-04 09:00:00	1.689	0.391693	26.761
2015-01-05	1900-01-04 10:00:00	2.067	0.378532	29.455
2015-01-05	1900-01-04 11:00:00	2.295	0.412393	31.365
2015-01-05	1900-01-04 12:00:00	2.385	0.51703	32.547
2015-01-05	1900-01-04 13:00:00	2.342	0.641764	33.297
2015-01-05	1900-01-04 14:00:00	2.169	0.786886	33.586
2015-01-05	1900-01-04 15:00:00	1.859	0.964833	33.343
2015-01-05	1900-01-04 16:00:00	1.338	1.17743	32.469
2015-01-05	1900-01-04 17:00:00	0.825	1.38212	31.242
2015-01-05	1900-01-04 18:00:00	0.339	1.42396	29.602
2015-01-05	1900-01-04 19:00:00	0.056	1.27986	27.263
2015-01-05	1900-01-04 20:00:00	0	1.10388	24.915
2015-01-05	1900-01-04 21:00:00	0	0.922536	23.282
2015-01-05	1900-01-04 22:00:00	0	0.706378	22.329
2015-01-05	1900-01-04 23:00:00	0	0.530925	21.825
2015-01-06	1900-01-05	0	0.55445	21.523
2015-01-06	1900-01-05 01:00:00	0	0.467972	21.177
2015-01-06	1900-01-05 02:00:00	0	0.499666	20.779
2015-01-06	1900-01-05 03:00:00	0	0.49423	20.418
2015-01-06	1900-01-05 04:00:00	0	0.504924	20.243
2015-01-06	1900-01-05 05:00:00	0	0.529798	20.184
2015-01-06	1900-01-05 06:00:00	0.154	0.56803	21.898
2015-01-06	1900-01-05 07:00:00	0.556	0.616012	24.624
2015-01-06	1900-01-05 08:00:00	1.141	0.620014	28.377
2015-01-06	1900-01-05 09:00:00	1.639	0.647288	31.523
2015-01-06	1900-01-05 10:00:00	2.009	0.723501	33.683
2015-01-06	1900-01-05 11:00:00	2.229	0.844295	35.19
2015-01-06	1900-01-05 12:00:00	2.33	0.999657	35.988
2015-01-06	1900-01-05 13:00:00	2.291	1.10849	36.474
2015-01-06	1900-01-05 14:00:00	2.123	1.25292	36.641
2015-01-06	1900-01-05 15:00:00	1.764	1.4047	36.371
2015-01-06	1900-01-05 16:00:00	1.3	1.58072	35.744
2015-01-06	1900-01-05 17:00:00	0.694	1.75733	34.575
2015-01-06	1900-01-05 18:00:00	0.3	1.85345	33.278
2015-01-06	1900-01-05 19:00:00	0.043	1.76605	31.38
2015-01-06	1900-01-05 20:00:00	0	1.59452	29.407
2015-01-06	1900-01-05 21:00:00	0	1.34666	28.149
2015-01-06	1900-01-05 22:00:00	0	1.05645	27.384
2015-01-06	1900-01-05 23:00:00	0	0.872642	26.917
2015-01-07	1900-01-06	0	0.831952	26.737
2015-01-07	1900-01-06 01:00:00	0	0.721909	26.512
2015-01-07	1900-01-06 02:00:00	0	0.713102	26.332
2015-01-07	1900-01-06 03:00:00	0	0.706149	26.239
2015-01-07	1900-01-06 04:00:00	0	0.679906	26.15
2015-01-07	1900-01-06 05:00:00	0	0.688456	26.059
2015-01-07	1900-01-06 06:00:00	0.147	0.764617	27.577
2015-01-07	1900-01-06 07:00:00	0.547	0.907481	30.092
2015-01-07	1900-01-06 08:00:00	1.122	1.03269	32.986
2015-01-07	1900-01-06 09:00:00	1.619	1.13349	34.714
2015-01-07	1900-01-06 10:00:00	1.985	1.22846	36.07
2015-01-07	1900-01-06 11:00:00	2.206	1.33548	37.14
2015-01-07	1900-01-06 12:00:00	2.294	1.4818	37.906
2015-01-07	1900-01-06 13:00:00	2.047	1.60224	37.906
2015-01-07	1900-01-06 14:00:00	1.434	1.75559	36.981
2015-01-07	1900-01-06 15:00:00	1.047	1.83316	36.031
2015-01-07	1900-01-06 16:00:00	0.753	1.81133	35.12
2015-01-07	1900-01-06 17:00:00	0.453	1.85429	33.852
2015-01-07	1900-01-06 18:00:00	0.269	1.69514	32.421
2015-01-07	1900-01-06 19:00:00	0.038	1.47876	30.679
2015-01-07	1900-01-06 20:00:00	0	1.33259	29.289
2015-01-07	1900-01-06 21:00:00	0	1.1555	28.785
2015-01-07	1900-01-06 22:00:00	0	0.926259	28.24
2015-01-07	1900-01-06 23:00:00	0	0.751705	27.461
2015-01-08 00:30:00	1900-01-07	0	0.727374	26.386
2015-01-08 01:30:00	1900-01-07 01:00:00	0	0.595497	25.366
2015-01-08 02:30:00	1900-01-07 02:00:00	0	0.633006	24.659
2015-01-08 03:30:00	1900-01-07 03:00:00	0	0.627335	24.027
2015-01-08 04:30:00	1900-01-07 04:00:00	0	0.597841	23.487
2015-01-08 05:30:00	1900-01-07 05:00:00	0	0.62719	23.316
2015-01-08 06:30:00	1900-01-07 06:00:00	0.089	0.686792	24.035
2015-01-08 07:30:00	1900-01-07 07:00:00	0.445	0.73137	25.304
2015-01-08 08:30:00	1900-01-07 08:00:00	0.782	0.754303	26.837
2015-01-08 09:30:00	1900-01-07 09:00:00	0.586	0.765522	26.58
2015-01-08 10:30:00	1900-01-07 10:00:00	0.623	0.776076	26.02
2015-01-08 11:30:00	1900-01-07 11:00:00	0.733	0.691601	25.612
2015-01-08 12:30:00	1900-01-07 12:00:00	0.76	0.657231	25.194
2015-01-08 13:30:00	1900-01-07 13:00:00	0.763	0.723285	25.067
2015-01-08 14:30:00	1900-01-07 14:00:00	0.673	0.699224	25.119
2015-01-08 15:30:00	1900-01-07 15:00:00	0.536	0.720339	24.991
2015-01-08 16:30:00	1900-01-07 16:00:00	0.401	0.806263	24.677
2015-01-08 17:30:00	1900-01-07 17:00:00	0.259	0.904327	24.167
2015-01-08 18:30:00	1900-01-07 18:00:00	0.147	0.948864	23.57
2015-01-08 19:30:00	1900-01-07 19:00:00	0.018	0.956883	22.811
2015-01-08 20:30:00	1900-01-07 20:00:00	0	0.921919	22.012
2015-01-08 21:30:00	1900-01-07 21:00:00	0	0.785954	21.3
2015-01-08 22:30:00	1900-01-07 22:00:00	0	0.602393	20.66
2015-01-08 23:30:00	1900-01-07 23:00:00	0	0.460902	20.142
2015-01-09 00:30:00	1900-01-08	0	0.481302	19.701
2015-01-09 01:30:00	1900-01-08 01:00:00	0	0.405814	19.283
2015-01-09 02:30:00	1900-01-08 02:00:00	0	0.457896	18.874
2015-01-09 03:30:00	1900-01-08 03:00:00	0	0.430853	18.552
2015-01-09 04:30:00	1900-01-08 04:00:00	0	0.433419	18.317
2015-01-09 05:30:00	1900-01-08 05:00:00	0	0.466851	18.095
2015-01-09 06:30:00	1900-01-08 06:00:00	0.139	0.512945	18.302
2015-01-09 07:30:00	1900-01-08 07:00:00	0.459	0.571595	19.046
2015-01-09 08:30:00	1900-01-08 08:00:00	0.844	0.582334	20.152
2015-01-09 09:30:00	1900-01-08 09:00:00	1.192	0.543715	21.549
2015-01-09 10:30:00	1900-01-08 10:00:00	1.451	0.531497	22.96
2015-01-09 11:30:00	1900-01-08 11:00:00	1.63	0.528447	24.066
2015-01-09 12:30:00	1900-01-08 12:00:00	1.712	0.553765	24.589
2015-01-09 13:30:00	1900-01-08 13:00:00	1.624	0.558492	24.393
2015-01-09 14:30:00	1900-01-08 14:00:00	1.423	0.544101	23.561
2015-01-09 15:30:00	1900-01-08 15:00:00	1.175	0.57824	22.368
2015-01-09 16:30:00	1900-01-08 16:00:00	0.738	0.642654	20.763
2015-01-09 17:30:00	1900-01-08 17:00:00	0.436	0.714555	19.134
2015-01-09 18:30:00	1900-01-08 18:00:00	0.177	0.721337	17.757
2015-01-09 19:30:00	1900-01-08 19:00:00	0.015	0.68722	16.808
2015-01-09 20:30:00	1900-01-08 20:00:00	0	0.65171	16.415
2015-01-09 21:30:00	1900-01-08 21:00:00	0	0.536744	16.344
2015-01-09 22:30:00	1900-01-08 22:00:00	0	0.41708	16.326
2015-01-09 23:30:00	1900-01-08 23:00:00	0	0.285299	16.305
2015-01-10 00:30:00	1900-01-09	0	0.36244	16.297
2015-01-10 01:30:00	1900-01-09 01:00:00	0	0.296007	16.24
2015-01-10 02:30:00	1900-01-09 02:00:00	0	0.330321	16.131
2015-01-10 03:30:00	1900-01-09 03:00:00	0	0.352129	15.957
2015-01-10 04:30:00	1900-01-09 04:00:00	0	0.364223	15.732
2015-01-10 05:30:00	1900-01-09 05:00:00	0	0.388979	15.481
2015-01-10 06:30:00	1900-01-09 06:00:00	0.099	0.43971	15.549
2015-01-10 07:30:00	1900-01-09 07:00:00	0.349	0.493941	15.995
2015-01-10 08:30:00	1900-01-09 08:00:00	0.637	0.52376	16.766
2015-01-10 09:30:00	1900-01-09 09:00:00	0.855	0.536098	17.726
2015-01-10 10:30:00	1900-01-09 10:00:00	1.063	0.530656	18.796
2015-01-10 11:30:00	1900-01-09 11:00:00	1.272	0.467591	19.952
2015-01-10 12:30:00	1900-01-09 12:00:00	1.336	0.45645	20.969
2015-01-10 13:30:00	1900-01-09 13:00:00	1.331	0.381893	21.63
2015-01-10 14:30:00	1900-01-09 14:00:00	1.027	0.377538	21.648
2015-01-10 15:30:00	1900-01-09 15:00:00	0.758	0.440729	21.512
2015-01-10 16:30:00	1900-01-09 16:00:00	0.524	0.527959	21.323
2015-01-10 17:30:00	1900-01-09 17:00:00	0.392	0.596018	21.153
2015-01-10 18:30:00	1900-01-09 18:00:00	0.224	0.637014	20.726
2015-01-10 19:30:00	1900-01-09 19:00:00	0.027	0.674353	19.806
2015-01-10 20:30:00	1900-01-09 20:00:00	0	0.641539	18.843
2015-01-10 21:30:00	1900-01-09 21:00:00	0	0.548844	18.35
2015-01-10 22:30:00	1900-01-09 22:00:00	0	0.417269	17.958
2015-01-10 23:30:00	1900-01-09 23:00:00	0	0.290932	17.655
2015-01-11 00:30:00	1900-01-10	0	0.363804	17.495
2015-01-11 01:30:00	1900-01-10 01:00:00	0	0.28942	17.488
2015-01-11 02:30:00	1900-01-10 02:00:00	0	0.343213	17.344
2015-01-11 03:30:00	1900-01-10 03:00:00	0	0.347274	17.097
2015-01-11 04:30:00	1900-01-10 04:00:00	0	0.350936	16.794
2015-01-11 05:30:00	1900-01-10 05:00:00	0	0.391443	16.48
2015-01-11 06:30:00	1900-01-10 06:00:00	0.171	0.424431	16.797
2015-01-11 07:30:00	1900-01-10 07:00:00	0.563	0.431542	17.95
2015-01-11 08:30:00	1900-01-10 08:00:00	1.064	0.419282	19.597
2015-01-11 09:30:00	1900-01-10 09:00:00	1.454	0.360615	21.361
2015-01-11 10:30:00	1900-01-10 10:00:00	1.605	0.337369	22.897
2015-01-11 11:30:00	1900-01-10 11:00:00	2.07	0.250503	24.659
2015-01-11 12:30:00	1900-01-10 12:00:00	2.111	0.252097	25.992
2015-01-11 13:30:00	1900-01-10 13:00:00	2.021	0.217454	26.999
2015-01-11 14:30:00	1900-01-10 14:00:00	1.838	0.23384	27.615
2015-01-11 15:30:00	1900-01-10 15:00:00	1.436	0.351759	27.656
2015-01-11 16:30:00	1900-01-10 16:00:00	1.179	0.501404	27.574
2015-01-11 17:30:00	1900-01-10 17:00:00	0.834	0.673856	27.285
2015-01-11 18:30:00	1900-01-10 18:00:00	0.357	0.79673	26.473
2015-01-11 19:30:00	1900-01-10 19:00:00	0.052	0.805994	24.246
2015-01-11 20:30:00	1900-01-10 20:00:00	0	0.764883	22.247
2015-01-11 21:30:00	1900-01-10 21:00:00	0	0.64587	21.202
2015-01-11 22:30:00	1900-01-10 22:00:00	0	0.505381	20.531
2015-01-11 23:30:00	1900-01-10 23:00:00	0	0.346692	20.041
2015-01-12 00:30:00	1900-01-11	0	0.42767	19.698
2015-01-12 01:30:00	1900-01-11 01:00:00	0	0.361991	19.596
2015-01-12 02:30:00	1900-01-11 02:00:00	0	0.378668	19.64
2015-01-12 03:30:00	1900-01-11 03:00:00	0	0.402976	19.71
2015-01-12 04:30:00	1900-01-11 04:00:00	0	0.410854	19.776
2015-01-12 05:30:00	1900-01-11 05:00:00	0	0.455803	19.895
2015-01-12 06:30:00	1900-01-11 06:00:00	0.156	0.49753	21.086
2015-01-12 07:30:00	1900-01-11 07:00:00	0.557	0.515305	23.124
2015-01-12 08:30:00	1900-01-11 08:00:00	1.127	0.470648	25.027
2015-01-12 09:30:00	1900-01-11 09:00:00	1.56	0.453903	26.558
2015-01-12 10:30:00	1900-01-11 10:00:00	1.745	0.436199	27.786
2015-01-12 11:30:00	1900-01-11 11:00:00	1.749	0.530273	28.687
2015-01-12 12:30:00	1900-01-11 12:00:00	1.545	0.616532	29.098
2015-01-12 13:30:00	1900-01-11 13:00:00	1.066	0.71436	28.605
2015-01-12 14:30:00	1900-01-11 14:00:00	0.903	0.740028	27.721
2015-01-12 15:30:00	1900-01-11 15:00:00	0.936	0.78001	27.44
2015-01-12 16:30:00	1900-01-11 16:00:00	0.79	0.856348	27.42
2015-01-12 17:30:00	1900-01-11 17:00:00	0.55	0.940116	27.186
2015-01-12 18:30:00	1900-01-11 18:00:00	0.25	0.951385	26.384
2015-01-12 19:30:00	1900-01-11 19:00:00	0.021	0.938047	25.093
2015-01-12 20:30:00	1900-01-11 20:00:00	0	0.894101	23.994
2015-01-12 21:30:00	1900-01-11 21:00:00	0	0.764883	23.221
2015-01-12 22:30:00	1900-01-11 22:00:00	0	0.567813	22.717
2015-01-12 23:30:00	1900-01-11 23:00:00	0	0.414468	22.317
2015-01-13 00:30:00	1900-01-12	0	0.497953	21.85
2015-01-13 01:30:00	1900-01-12 01:00:00	0	0.400975	21.248
2015-01-13 02:30:00	1900-01-12 02:00:00	0	0.413152	20.694
2015-01-13 03:30:00	1900-01-12 03:00:00	0	0.41579	20.149
2015-01-13 04:30:00	1900-01-12 04:00:00	0	0.427164	19.568
2015-01-13 05:30:00	1900-01-12 05:00:00	0	0.468556	19.025
2015-01-13 06:30:00	1900-01-12 06:00:00	0.132	0.542223	18.962
2015-01-13 07:30:00	1900-01-12 07:00:00	0.477	0.597059	19.45
2015-01-13 08:30:00	1900-01-12 08:00:00	0.895	0.592073	20.16
2015-01-13 09:30:00	1900-01-12 09:00:00	1.43	0.524547	21.069
2015-01-13 10:30:00	1900-01-12 10:00:00	1.838	0.498238	21.948
2015-01-13 11:30:00	1900-01-12 11:00:00	1.985	0.463323	22.467
2015-01-13 12:30:00	1900-01-12 12:00:00	1.934	0.509556	22.421
2015-01-13 13:30:00	1900-01-12 13:00:00	1.802	0.540902	22.237
2015-01-13 14:30:00	1900-01-12 14:00:00	1.717	0.535994	22.056
2015-01-13 15:30:00	1900-01-12 15:00:00	1.506	0.568595	21.735
2015-01-13 16:30:00	1900-01-12 16:00:00	1.116	0.63323	21.142
2015-01-13 17:30:00	1900-01-12 17:00:00	0.737	0.724009	20.431
2015-01-13 18:30:00	1900-01-12 18:00:00	0.323	0.733651	19.506
2015-01-13 19:30:00	1900-01-12 19:00:00	0.036	0.705491	18.599
2015-01-13 20:30:00	1900-01-12 20:00:00	0	0.660752	18.001
2015-01-13 21:30:00	1900-01-12 21:00:00	0	0.53934	17.651
2015-01-13 22:30:00	1900-01-12 22:00:00	0	0.38442	17.348
2015-01-13 23:30:00	1900-01-12 23:00:00	0	0.255339	17.105
2015-01-14 00:30:00	1900-01-13	0	0.334856	16.907
2015-01-14 01:30:00	1900-01-13 01:00:00	0	0.239215	16.801
2015-01-14 02:30:00	1900-01-13 02:00:00	0	0.313662	16.726
2015-01-14 03:30:00	1900-01-13 03:00:00	0	0.333814	16.608
2015-01-14 04:30:00	1900-01-13 04:00:00	0	0.359106	16.505
2015-01-14 05:30:00	1900-01-13 05:00:00	0	0.399068	16.504
2015-01-14 06:30:00	1900-01-13 06:00:00	0.143	0.482189	17
2015-01-14 07:30:00	1900-01-13 07:00:00	0.503	0.532208	17.865
2015-01-14 08:30:00	1900-01-13 08:00:00	1.034	0.486606	18.879
2015-01-14 09:30:00	1900-01-13 09:00:00	1.5	0.413536	19.824
2015-01-14 10:30:00	1900-01-13 10:00:00	1.942	0.340156	20.791
2015-01-14 11:30:00	1900-01-13 11:00:00	2.252	0.281149	21.589
2015-01-14 12:30:00	1900-01-13 12:00:00	2.404	0.22054	22.134
2015-01-14 13:30:00	1900-01-13 13:00:00	2.435	0.167085	22.461
2015-01-14 14:30:00	1900-01-13 14:00:00	2.283	0.170145	22.526
2015-01-14 15:30:00	1900-01-13 15:00:00	1.982	0.20665	22.319
2015-01-14 16:30:00	1900-01-13 16:00:00	1.528	0.334947	21.8
2015-01-14 17:30:00	1900-01-13 17:00:00	0.955	0.489285	20.975
2015-01-14 18:30:00	1900-01-13 18:00:00	0.361	0.604563	19.86
2015-01-14 19:30:00	1900-01-13 19:00:00	0.049	0.647426	18.521
2015-01-14 20:30:00	1900-01-13 20:00:00	0	0.658092	17.494
2015-01-14 21:30:00	1900-01-13 21:00:00	0	0.558568	17.028
2015-01-14 22:30:00	1900-01-13 22:00:00	0	0.408819	16.691
2015-01-14 23:30:00	1900-01-13 23:00:00	0	0.266661	16.368
2015-01-15 00:30:00	1900-01-14	0	0.367896	16.118
2015-01-15 01:30:00	1900-01-14 01:00:00	0	0.309102	15.855
2015-01-15 02:30:00	1900-01-14 02:00:00	0	0.335245	15.594
2015-01-15 03:30:00	1900-01-14 03:00:00	0	0.341596	15.34
2015-01-15 04:30:00	1900-01-14 04:00:00	0	0.347793	15.162
2015-01-15 05:30:00	1900-01-14 05:00:00	0	0.394648	15.054
2015-01-15 06:30:00	1900-01-14 06:00:00	0.143	0.476434	15.758
2015-01-15 07:30:00	1900-01-14 07:00:00	0.507	0.497164	16.82
2015-01-15 08:30:00	1900-01-14 08:00:00	1.097	0.4217	18.122
2015-01-15 09:30:00	1900-01-14 09:00:00	1.57	0.329249	19.355
2015-01-15 10:30:00	1900-01-14 10:00:00	1.827	0.296818	20.331
2015-01-15 11:30:00	1900-01-14 11:00:00	2.216	0.233141	21.39
2015-01-15 12:30:00	1900-01-14 12:00:00	2.304	0.188089	21.985
2015-01-15 13:30:00	1900-01-14 13:00:00	2.355	0.144469	22.371
2015-01-15 14:30:00	1900-01-14 14:00:00	2.289	0.152951	22.624
2015-01-15 15:30:00	1900-01-14 15:00:00	2.03	0.224653	22.585
2015-01-15 16:30:00	1900-01-14 16:00:00	1.56	0.329582	22.224
2015-01-15 17:30:00	1900-01-14 17:00:00	0.965	0.490117	21.559
2015-01-15 18:30:00	1900-01-14 18:00:00	0.352	0.608754	20.512
2015-01-15 19:30:00	1900-01-14 19:00:00	0.045	0.654572	18.939
2015-01-15 20:30:00	1900-01-14 20:00:00	0	0.652054	17.407
2015-01-15 21:30:00	1900-01-14 21:00:00	0	0.556049	16.656
2015-01-15 22:30:00	1900-01-14 22:00:00	0	0.409904	16.028
2015-01-15 23:30:00	1900-01-14 23:00:00	0	0.303474	15.518
2015-01-16 00:30:00	1900-01-15	0	0.356083	15.451
2015-01-16 01:30:00	1900-01-15 01:00:00	0	0.264452	15.54
2015-01-16 02:30:00	1900-01-15 02:00:00	0	0.331062	15.413
2015-01-16 03:30:00	1900-01-15 03:00:00	0	0.323206	15.073
2015-01-16 04:30:00	1900-01-15 04:00:00	0	0.379538	14.557
2015-01-16 05:30:00	1900-01-15 05:00:00	0	0.392317	13.965
2015-01-16 06:30:00	1900-01-15 06:00:00	0.134	0.458703	15.289
2015-01-16 07:30:00	1900-01-15 07:00:00	0.554	0.472861	17.444
2015-01-16 08:30:00	1900-01-15 08:00:00	1.208	0.388041	19.148
2015-01-16 09:30:00	1900-01-15 09:00:00	1.77	0.282988	20.689
2015-01-16 10:30:00	1900-01-15 10:00:00	2.182	0.174706	22.094
2015-01-16 11:30:00	1900-01-15 11:00:00	2.438	0.103499	23.337
2015-01-16 12:30:00	1900-01-15 12:00:00	2.544	0.0943562	24.244
2015-01-16 13:30:00	1900-01-15 13:00:00	2.507	0.112137	24.715
2015-01-16 14:30:00	1900-01-15 14:00:00	2.329	0.166823	24.779
2015-01-16 15:30:00	1900-01-15 15:00:00	2.008	0.256572	24.437
2015-01-16 16:30:00	1900-01-15 16:00:00	1.539	0.383277	23.755
2015-01-16 17:30:00	1900-01-15 17:00:00	0.955	0.533998	22.701
2015-01-16 18:30:00	1900-01-15 18:00:00	0.353	0.634558	21.237
2015-01-16 19:30:00	1900-01-15 19:00:00	0.029	0.675514	19.554
2015-01-16 20:30:00	1900-01-15 20:00:00	0	0.667549	18.275
2015-01-16 21:30:00	1900-01-15 21:00:00	0	0.575842	17.653
2015-01-16 22:30:00	1900-01-15 22:00:00	0	0.441684	17.185
2015-01-16 23:30:00	1900-01-15 23:00:00	0	0.344007	16.772
2015-01-17 00:30:00	1900-01-16	0	0.399884	16.492
2015-01-17 01:30:00	1900-01-16 01:00:00	0	0.295705	16.263
2015-01-17 02:30:00	1900-01-16 02:00:00	0	0.376069	16.106
2015-01-17 03:30:00	1900-01-16 03:00:00	0	0.35025	15.922
2015-01-17 04:30:00	1900-01-16 04:00:00	0	0.373788	15.733
2015-01-17 05:30:00	1900-01-16 05:00:00	0	0.406728	15.566
2015-01-17 06:30:00	1900-01-16 06:00:00	0.144	0.430085	16.714
2015-01-17 07:30:00	1900-01-16 07:00:00	0.511	0.442093	18.066
2015-01-17 08:30:00	1900-01-16 08:00:00	1.044	0.395446	19.12
2015-01-17 09:30:00	1900-01-16 09:00:00	1.553	0.304293	20.203
2015-01-17 10:30:00	1900-01-16 10:00:00	2.005	0.2155	21.32
2015-01-17 11:30:00	1900-01-16 11:00:00	2.328	0.153077	22.382
2015-01-17 12:30:00	1900-01-16 12:00:00	2.5	0.104404	23.149
2015-01-17 13:30:00	1900-01-16 13:00:00	2.509	0.100306	23.622
2015-01-17 14:30:00	1900-01-16 14:00:00	2.355	0.125386	23.806
2015-01-17 15:30:00	1900-01-16 15:00:00	2.032	0.214013	23.585
2015-01-17 16:30:00	1900-01-16 16:00:00	1.557	0.353864	22.965
2015-01-17 17:30:00	1900-01-16 17:00:00	0.963	0.525612	22.079
2015-01-17 18:30:00	1900-01-16 18:00:00	0.353	0.628518	20.912
2015-01-17 19:30:00	1900-01-16 19:00:00	0.028	0.657672	19.402
2015-01-17 20:30:00	1900-01-16 20:00:00	0	0.646867	18.026
2015-01-17 21:30:00	1900-01-16 21:00:00	0	0.564256	17.241
2015-01-17 22:30:00	1900-01-16 22:00:00	0	0.423048	16.524
2015-01-17 23:30:00	1900-01-16 23:00:00	0	0.341671	15.904
2015-01-18 00:30:00	1900-01-17	0	0.435309	15.383
2015-01-18 01:30:00	1900-01-17 01:00:00	0	0.312552	14.895
2015-01-18 02:30:00	1900-01-17 02:00:00	0	0.36597	14.494
2015-01-18 03:30:00	1900-01-17 03:00:00	0	0.353849	14.168
2015-01-18 04:30:00	1900-01-17 04:00:00	0	0.374895	13.951
2015-01-18 05:30:00	1900-01-17 05:00:00	0	0.40017	13.777
2015-01-18 06:30:00	1900-01-17 06:00:00	0.144	0.410479	15.082
2015-01-18 07:30:00	1900-01-17 07:00:00	0.53	0.410557	16.927
2015-01-18 08:30:00	1900-01-17 08:00:00	1.084	0.387614	18.314
2015-01-18 09:30:00	1900-01-17 09:00:00	1.629	0.330315	19.708
2015-01-18 10:30:00	1900-01-17 10:00:00	2.002	0.243759	21.043
2015-01-18 11:30:00	1900-01-17 11:00:00	2.237	0.165531	22.21
2015-01-18 12:30:00	1900-01-17 12:00:00	2.308	0.131161	23.12
2015-01-18 13:30:00	1900-01-17 13:00:00	2.242	0.105937	23.785
2015-01-18 14:30:00	1900-01-17 14:00:00	1.928	0.14804	24.038
2015-01-18 15:30:00	1900-01-17 15:00:00	1.514	0.254185	23.859
2015-01-18 16:30:00	1900-01-17 16:00:00	1.068	0.419362	23.274
2015-01-18 17:30:00	1900-01-17 17:00:00	0.913	0.54641	22.758
2015-01-18 18:30:00	1900-01-17 18:00:00	0.369	0.638545	21.592
2015-01-18 19:30:00	1900-01-17 19:00:00	0.033	0.701318	19.524
2015-01-18 20:30:00	1900-01-17 20:00:00	0	0.688666	17.73
2015-01-18 21:30:00	1900-01-17 21:00:00	0	0.571462	16.611
2015-01-18 22:30:00	1900-01-17 22:00:00	0	0.416532	15.708
2015-01-18 23:30:00	1900-01-17 23:00:00	0	0.270516	15.039
2015-01-19 00:30:00	1900-01-18	0	0.341662	14.524
2015-01-19 01:30:00	1900-01-18 01:00:00	0	0.291919	14.116
2015-01-19 02:30:00	1900-01-18 02:00:00	0	0.348273	14.001
2015-01-19 03:30:00	1900-01-18 03:00:00	0	0.348327	14.044
2015-01-19 04:30:00	1900-01-18 04:00:00	0	0.384294	13.984
2015-01-19 05:30:00	1900-01-18 05:00:00	0	0.395886	13.692
2015-01-19 06:30:00	1900-01-18 06:00:00	0.152	0.475324	14.342
2015-01-19 07:30:00	1900-01-18 07:00:00	0.5	0.466281	16.1
2015-01-19 08:30:00	1900-01-18 08:00:00	0.504	0.373898	17.52
2015-01-19 09:30:00	1900-01-18 09:00:00	0.81	0.270508	19.21
2015-01-19 10:30:00	1900-01-18 10:00:00	1.553	0.206362	21.918
2015-01-19 11:30:00	1900-01-18 11:00:00	2.249	0.164563	24.916
2015-01-19 12:30:00	1900-01-18 12:00:00	2.485	0.167296	26.915
2015-01-19 13:30:00	1900-01-18 13:00:00	2.476	0.198618	28.124
2015-01-19 14:30:00	1900-01-18 14:00:00	2.297	0.280535	28.838
2015-01-19 15:30:00	1900-01-18 15:00:00	1.977	0.411077	29.121
2015-01-19 16:30:00	1900-01-18 16:00:00	1.499	0.606686	28.981
2015-01-19 17:30:00	1900-01-18 17:00:00	0.935	0.809878	28.442
2015-01-19 18:30:00	1900-01-18 18:00:00	0.357	0.927697	27.325
2015-01-19 19:30:00	1900-01-18 19:00:00	0.022	0.918799	25.218
2015-01-19 20:30:00	1900-01-18 20:00:00	0	0.87098	24.003
2015-01-19 21:30:00	1900-01-18 21:00:00	0	0.739422	22.36
2015-01-19 22:30:00	1900-01-18 22:00:00	0	0.565105	22.098
2015-01-19 23:30:00	1900-01-18 23:00:00	0	0.421259	22.104
2015-01-20 00:30:00	1900-01-19	0	0.494002	21.58
2015-01-20 01:30:00	1900-01-19 01:00:00	0	0.367528	20.897
2015-01-20 02:30:00	1900-01-19 02:00:00	0	0.407778	20.708
2015-01-20 03:30:00	1900-01-19 03:00:00	0	0.434462	20.929
2015-01-20 04:30:00	1900-01-19 04:00:00	0	0.45242	21.079
2015-01-20 05:30:00	1900-01-19 05:00:00	0	0.478655	21.121
2015-01-20 06:30:00	1900-01-19 06:00:00	0.123	0.556438	21.503
2015-01-20 07:30:00	1900-01-19 07:00:00	0.219	0.6125	22.264
2015-01-20 08:30:00	1900-01-19 08:00:00	0.272	0.624201	22.458
2015-01-20 09:30:00	1900-01-19 09:00:00	0.429	0.60181	22.923
2015-01-20 10:30:00	1900-01-19 10:00:00	0.676	0.596839	24.138
2015-01-20 11:30:00	1900-01-19 11:00:00	1.426	0.512757	26.804
2015-01-20 12:30:00	1900-01-19 12:00:00	2.051	0.462128	29.678
2015-01-20 13:30:00	1900-01-19 13:00:00	1.955	0.505709	30.033
2015-01-20 14:30:00	1900-01-19 14:00:00	1.842	0.585644	29.138
2015-01-20 15:30:00	1900-01-19 15:00:00	1.623	0.594381	28.117
2015-01-20 16:30:00	1900-01-19 16:00:00	1.388	0.708071	27.072
2015-01-20 17:30:00	1900-01-19 17:00:00	0.885	0.788048	25.38
2015-01-20 18:30:00	1900-01-19 18:00:00	0.356	0.823343	23.004
2015-01-20 19:30:00	1900-01-19 19:00:00	0.029	0.800018	20.725
2015-01-20 20:30:00	1900-01-19 20:00:00	0	0.754122	19.549
2015-01-20 21:30:00	1900-01-19 21:00:00	0	0.650987	18.929
2015-01-20 22:30:00	1900-01-19 22:00:00	0	0.495243	18.513
2015-01-20 23:30:00	1900-01-19 23:00:00	0	0.338345	18.171
2015-01-21 00:30:00	1900-01-20	0	0.445642	17.847
2015-01-21 01:30:00	1900-01-20 01:00:00	0	0.323444	17.57
2015-01-21 02:30:00	1900-01-20 02:00:00	0	0.400118	17.448
2015-01-21 03:30:00	1900-01-20 03:00:00	0	0.404159	17.326
2015-01-21 04:30:00	1900-01-20 04:00:00	0	0.424689	17.261
2015-01-21 05:30:00	1900-01-20 05:00:00	0	0.444579	17.122
2015-01-21 06:30:00	1900-01-20 06:00:00	0.143	0.524473	17.516
2015-01-21 07:30:00	1900-01-20 07:00:00	0.551	0.551757	18.752
2015-01-21 08:30:00	1900-01-20 08:00:00	1.158	0.493452	20.337
2015-01-21 09:30:00	1900-01-20 09:00:00	1.662	0.446507	21.924
2015-01-21 10:30:00	1900-01-20 10:00:00	2.044	0.396453	23.429
2015-01-21 11:30:00	1900-01-20 11:00:00	2.315	0.342805	24.699
2015-01-21 12:30:00	1900-01-20 12:00:00	2.464	0.32045	25.765
2015-01-21 13:30:00	1900-01-20 13:00:00	2.443	0.301259	26.55
2015-01-21 14:30:00	1900-01-20 14:00:00	2.278	0.302082	26.997
2015-01-21 15:30:00	1900-01-20 15:00:00	1.958	0.391988	26.923
2015-01-21 16:30:00	1900-01-20 16:00:00	1.501	0.530669	26.329
2015-01-21 17:30:00	1900-01-20 17:00:00	0.929	0.713452	25.302
2015-01-21 18:30:00	1900-01-20 18:00:00	0.342	0.80693	23.846
2015-01-21 19:30:00	1900-01-20 19:00:00	0.024	0.804465	22.012
2015-01-21 20:30:00	1900-01-20 20:00:00	0	0.776913	20.422
2015-01-21 21:30:00	1900-01-20 21:00:00	0	0.65477	19.341
2015-01-21 22:30:00	1900-01-20 22:00:00	0	0.507123	18.438
2015-01-21 23:30:00	1900-01-20 23:00:00	0	0.358719	17.761
2015-01-22 00:30:00	1900-01-21	0	0.402464	17.267
2015-01-22 01:30:00	1900-01-21 01:00:00	0	0.340985	16.918
2015-01-22 02:30:00	1900-01-21 02:00:00	0	0.384882	16.713
2015-01-22 03:30:00	1900-01-21 03:00:00	0	0.397735	16.55
2015-01-22 04:30:00	1900-01-21 04:00:00	0	0.409238	16.343
2015-01-22 05:30:00	1900-01-21 05:00:00	0	0.451018	16.069
2015-01-22 06:30:00	1900-01-21 06:00:00	0.125	0.519143	16.81
2015-01-22 07:30:00	1900-01-21 07:00:00	0.533	0.514162	18.46
2015-01-22 08:30:00	1900-01-21 08:00:00	1.182	0.420433	20.819
2015-01-22 09:30:00	1900-01-21 09:00:00	1.726	0.335195	23.785
2015-01-22 10:30:00	1900-01-21 10:00:00	2.096	0.290081	27.362
2015-01-22 11:30:00	1900-01-21 11:00:00	2.33	0.279274	30.092
2015-01-22 12:30:00	1900-01-21 12:00:00	2.42	0.318661	31.601
2015-01-22 13:30:00	1900-01-21 13:00:00	2.356	0.393335	32.348
2015-01-22 14:30:00	1900-01-21 14:00:00	2.07	0.492963	32.164
2015-01-22 15:30:00	1900-01-21 15:00:00	1.664	0.615094	31.285
2015-01-22 16:30:00	1900-01-21 16:00:00	1.325	0.765602	30.131
2015-01-22 17:30:00	1900-01-21 17:00:00	0.889	0.95518	28.842
2015-01-22 18:30:00	1900-01-21 18:00:00	0.339	1.04271	27.35
2015-01-22 19:30:00	1900-01-21 19:00:00	0.025	1.02276	25.307
2015-01-22 20:30:00	1900-01-21 20:00:00	0	0.973631	23.564
2015-01-22 21:30:00	1900-01-21 21:00:00	0	0.837695	22.473
2015-01-22 22:30:00	1900-01-21 22:00:00	0	0.633983	21.657
2015-01-22 23:30:00	1900-01-21 23:00:00	0	0.460101	20.957
2015-01-23 00:30:00	1900-01-22	0	0.492239	20.152
2015-01-23 01:30:00	1900-01-22 01:00:00	0	0.396532	19.416
2015-01-23 02:30:00	1900-01-22 02:00:00	0	0.454364	19.022
2015-01-23 03:30:00	1900-01-22 03:00:00	0	0.45411	18.64
2015-01-23 04:30:00	1900-01-22 04:00:00	0	0.43106	18.332
2015-01-23 05:30:00	1900-01-22 05:00:00	0	0.465852	18.238
2015-01-23 06:30:00	1900-01-22 06:00:00	0.109	0.539285	18.655
2015-01-23 07:30:00	1900-01-22 07:00:00	0.469	0.544644	19.61
2015-01-23 08:30:00	1900-01-22 08:00:00	1.1	0.497172	21.022
2015-01-23 09:30:00	1900-01-22 09:00:00	1.688	0.426131	22.539
2015-01-23 10:30:00	1900-01-22 10:00:00	2.122	0.31628	23.731
2015-01-23 11:30:00	1900-01-22 11:00:00	2.4	0.239711	24.602
2015-01-23 12:30:00	1900-01-22 12:00:00	2.52	0.221089	25.155
2015-01-23 13:30:00	1900-01-22 13:00:00	2.494	0.22272	25.355
2015-01-23 14:30:00	1900-01-22 14:00:00	2.324	0.291681	25.318
2015-01-23 15:30:00	1900-01-22 15:00:00	2.007	0.383567	24.975
2015-01-23 16:30:00	1900-01-22 16:00:00	1.539	0.509191	24.311
2015-01-23 17:30:00	1900-01-22 17:00:00	0.95	0.651685	23.266
2015-01-23 18:30:00	1900-01-22 18:00:00	0.343	0.731917	21.881
2015-01-23 19:30:00	1900-01-22 19:00:00	0.021	0.752705	20.215
2015-01-23 20:30:00	1900-01-22 20:00:00	0	0.728303	18.828
2015-01-23 21:30:00	1900-01-22 21:00:00	0	0.629551	17.993
2015-01-23 22:30:00	1900-01-22 22:00:00	0	0.489122	17.237
2015-01-23 23:30:00	1900-01-22 23:00:00	0	0.370302	16.545
2015-01-24 00:30:00	1900-01-23	0	0.458911	15.938
2015-01-24 01:30:00	1900-01-23 01:00:00	0	0.344175	15.492
2015-01-24 02:30:00	1900-01-23 02:00:00	0	0.397646	15.466
2015-01-24 03:30:00	1900-01-23 03:00:00	0	0.40615	15.379
2015-01-24 04:30:00	1900-01-23 04:00:00	0	0.404484	15.111
2015-01-24 05:30:00	1900-01-23 05:00:00	0	0.426	14.859
2015-01-24 06:30:00	1900-01-23 06:00:00	0.125	0.475002	16.004
2015-01-24 07:30:00	1900-01-23 07:00:00	0.514	0.471569	17.762
2015-01-24 08:30:00	1900-01-23 08:00:00	1.175	0.429259	19.052
2015-01-24 09:30:00	1900-01-23 09:00:00	1.782	0.344755	20.358
2015-01-24 10:30:00	1900-01-23 10:00:00	2.202	0.24825	21.643
2015-01-24 11:30:00	1900-01-23 11:00:00	2.462	0.151656	22.651
2015-01-24 12:30:00	1900-01-23 12:00:00	2.571	0.143322	23.264
2015-01-24 13:30:00	1900-01-23 13:00:00	2.535	0.146425	23.525
2015-01-24 14:30:00	1900-01-23 14:00:00	2.351	0.195527	23.671
2015-01-24 15:30:00	1900-01-23 15:00:00	2.016	0.300896	23.588
2015-01-24 16:30:00	1900-01-23 16:00:00	1.529	0.420668	23.016
2015-01-24 17:30:00	1900-01-23 17:00:00	0.91	0.578033	22.048
2015-01-24 18:30:00	1900-01-23 18:00:00	0.341	0.676157	20.874
2015-01-24 19:30:00	1900-01-23 19:00:00	0.022	0.708695	19.668
2015-01-24 20:30:00	1900-01-23 20:00:00	0	0.700807	18.878
2015-01-24 21:30:00	1900-01-23 21:00:00	0	0.605638	18.337
2015-01-24 22:30:00	1900-01-23 22:00:00	0	0.479306	17.869
2015-01-24 23:30:00	1900-01-23 23:00:00	0	0.36254	17.375
2015-01-25 00:30:00	1900-01-24	0	0.419514	16.952
2015-01-25 01:30:00	1900-01-24 01:00:00	0	0.342689	16.503
2015-01-25 02:30:00	1900-01-24 02:00:00	0	0.3738	15.818
2015-01-25 03:30:00	1900-01-24 03:00:00	0	0.381154	15.195
2015-01-25 04:30:00	1900-01-24 04:00:00	0	0.389325	14.806
2015-01-25 05:30:00	1900-01-24 05:00:00	0	0.40654	14.513
2015-01-25 06:30:00	1900-01-24 06:00:00	0.122	0.440632	14.868
2015-01-25 07:30:00	1900-01-24 07:00:00	0.511	0.439454	15.853
2015-01-25 08:30:00	1900-01-24 08:00:00	1.077	0.397645	16.91
2015-01-25 09:30:00	1900-01-24 09:00:00	1.656	0.344641	18.046
2015-01-25 10:30:00	1900-01-24 10:00:00	2.135	0.283696	19.161
2015-01-25 11:30:00	1900-01-24 11:00:00	2.326	0.170597	19.978
2015-01-25 12:30:00	1900-01-24 12:00:00	2.535	0.0951494	20.666
2015-01-25 13:30:00	1900-01-24 13:00:00	2.57	0.0765764	21.065
2015-01-25 14:30:00	1900-01-24 14:00:00	2.406	0.097278	21.157
2015-01-25 15:30:00	1900-01-24 15:00:00	2.069	0.171644	20.95
2015-01-25 16:30:00	1900-01-24 16:00:00	1.573	0.339637	20.375
2015-01-25 17:30:00	1900-01-24 17:00:00	0.966	0.490989	19.518
2015-01-25 18:30:00	1900-01-24 18:00:00	0.351	0.606402	18.41
2015-01-25 19:30:00	1900-01-24 19:00:00	0.021	0.662333	17.007
2015-01-25 20:30:00	1900-01-24 20:00:00	0	0.648803	15.954
2015-01-25 21:30:00	1900-01-24 21:00:00	0	0.558192	15.377
2015-01-25 22:30:00	1900-01-24 22:00:00	0	0.448289	14.927
2015-01-25 23:30:00	1900-01-24 23:00:00	0	0.333098	14.562
2015-01-26 00:30:00	1900-01-25	0	0.401166	14.241
2015-01-26 01:30:00	1900-01-25 01:00:00	0	0.312496	14.075
2015-01-26 02:30:00	1900-01-25 02:00:00	0	0.361296	13.945
2015-01-26 03:30:00	1900-01-25 03:00:00	0	0.371266	13.865
2015-01-26 04:30:00	1900-01-25 04:00:00	0	0.362302	13.824
2015-01-26 05:30:00	1900-01-25 05:00:00	0	0.395047	13.778
2015-01-26 06:30:00	1900-01-25 06:00:00	0.113	0.434415	14.495
2015-01-26 07:30:00	1900-01-25 07:00:00	0.483	0.430867	15.632
2015-01-26 08:30:00	1900-01-25 08:00:00	1.088	0.387909	16.935
2015-01-26 09:30:00	1900-01-25 09:00:00	1.575	0.335191	18.166
2015-01-26 10:30:00	1900-01-25 10:00:00	1.996	0.362846	19.328
2015-01-26 11:30:00	1900-01-25 11:00:00	2.407	0.320359	20.556
2015-01-26 12:30:00	1900-01-25 12:00:00	2.507	0.272948	21.365
2015-01-26 13:30:00	1900-01-25 13:00:00	2.468	0.240905	21.838
2015-01-26 14:30:00	1900-01-25 14:00:00	2.333	0.261333	22.043
2015-01-26 15:30:00	1900-01-25 15:00:00	2.052	0.290347	21.883
2015-01-26 16:30:00	1900-01-25 16:00:00	1.569	0.394392	21.27
2015-01-26 17:30:00	1900-01-25 17:00:00	0.966	0.493604	20.272
2015-01-26 18:30:00	1900-01-25 18:00:00	0.346	0.602265	18.868
2015-01-26 19:30:00	1900-01-25 19:00:00	0.018	0.651065	17.091
2015-01-26 20:30:00	1900-01-25 20:00:00	0	0.666126	15.731
2015-01-26 21:30:00	1900-01-25 21:00:00	0	0.563924	14.913
2015-01-26 22:30:00	1900-01-25 22:00:00	0	0.425835	14.331
2015-01-26 23:30:00	1900-01-25 23:00:00	0	0.289687	13.879
2015-01-27 00:30:00	1900-01-26	0	0.351248	13.492
2015-01-27 01:30:00	1900-01-26 01:00:00	0	0.277951	13.178
2015-01-27 02:30:00	1900-01-26 02:00:00	0	0.333153	12.883
2015-01-27 03:30:00	1900-01-26 03:00:00	0	0.358277	12.59
2015-01-27 04:30:00	1900-01-26 04:00:00	0	0.37046	12.29
2015-01-27 05:30:00	1900-01-26 05:00:00	0	0.407908	12.006
2015-01-27 06:30:00	1900-01-26 06:00:00	0.071	0.510786	12.81
2015-01-27 07:30:00	1900-01-26 07:00:00	0.53	0.526377	14.659
2015-01-27 08:30:00	1900-01-26 08:00:00	1.164	0.37608	16.543
2015-01-27 09:30:00	1900-01-26 09:00:00	1.641	0.251881	18.122
2015-01-27 10:30:00	1900-01-26 10:00:00	2.056	0.173136	19.521
2015-01-27 11:30:00	1900-01-26 11:00:00	2.408	0.112886	20.852
2015-01-27 12:30:00	1900-01-26 12:00:00	2.583	0.106947	21.95
2015-01-27 13:30:00	1900-01-26 13:00:00	2.558	0.102867	22.543
2015-01-27 14:30:00	1900-01-26 14:00:00	2.375	0.141056	22.582
2015-01-27 15:30:00	1900-01-26 15:00:00	2.044	0.225728	22.188
2015-01-27 16:30:00	1900-01-26 16:00:00	1.564	0.370714	21.363
2015-01-27 17:30:00	1900-01-26 17:00:00	0.961	0.536634	20.079
2015-01-27 18:30:00	1900-01-26 18:00:00	0.341	0.652756	18.442
2015-01-27 19:30:00	1900-01-26 19:00:00	0.017	0.698101	16.651
2015-01-27 20:30:00	1900-01-26 20:00:00	0	0.694686	15.464
2015-01-27 21:30:00	1900-01-26 21:00:00	0	0.570288	14.872
2015-01-27 22:30:00	1900-01-26 22:00:00	0	0.400226	14.547
2015-01-27 23:30:00	1900-01-26 23:00:00	0	0.285239	14.347
2015-01-28 00:30:00	1900-01-27	0	0.360819	14.194
2015-01-28 01:30:00	1900-01-27 01:00:00	0	0.304096	14.018
2015-01-28 02:30:00	1900-01-27 02:00:00	0	0.319966	13.739
2015-01-28 03:30:00	1900-01-27 03:00:00	0	0.344305	13.316
2015-01-28 04:30:00	1900-01-27 04:00:00	0	0.369714	12.828
2015-01-28 05:30:00	1900-01-27 05:00:00	0	0.432755	12.359
2015-01-28 06:30:00	1900-01-27 06:00:00	0.059	0.538377	12.983
2015-01-28 07:30:00	1900-01-27 07:00:00	0.53	0.549021	14.754
2015-01-28 08:30:00	1900-01-27 08:00:00	1.237	0.382175	16.436
2015-01-28 09:30:00	1900-01-27 09:00:00	1.834	0.253623	18.147
2015-01-28 10:30:00	1900-01-27 10:00:00	2.26	0.152697	19.957
2015-01-28 11:30:00	1900-01-27 11:00:00	2.517	0.0685513	21.731
2015-01-28 12:30:00	1900-01-27 12:00:00	2.615	0.0617182	23.273
2015-01-28 13:30:00	1900-01-27 13:00:00	2.567	0.0690958	24.477
2015-01-28 14:30:00	1900-01-27 14:00:00	2.377	0.112966	25.214
2015-01-28 15:30:00	1900-01-27 15:00:00	2.042	0.218678	25.41
2015-01-28 16:30:00	1900-01-27 16:00:00	1.558	0.375369	25.034
2015-01-28 17:30:00	1900-01-27 17:00:00	0.953	0.551963	24.07
2015-01-28 18:30:00	1900-01-27 18:00:00	0.332	0.672083	22.428
2015-01-28 19:30:00	1900-01-27 19:00:00	0.015	0.721085	19.87
2015-01-28 20:30:00	1900-01-27 20:00:00	0	0.724034	18.035
2015-01-28 21:30:00	1900-01-27 21:00:00	0	0.601903	17.05
2015-01-28 22:30:00	1900-01-27 22:00:00	0	0.429782	16.473
2015-01-28 23:30:00	1900-01-27 23:00:00	0	0.278725	16.113
2015-01-29 00:30:00	1900-01-28	0	0.353066	15.941
2015-01-29 01:30:00	1900-01-28 01:00:00	0	0.291207	15.932
2015-01-29 02:30:00	1900-01-28 02:00:00	0	0.381961	15.963
2015-01-29 03:30:00	1900-01-28 03:00:00	0	0.365957	15.666
2015-01-29 04:30:00	1900-01-28 04:00:00	0	0.387949	15.12
2015-01-29 05:30:00	1900-01-28 05:00:00	0	0.428061	14.705
2015-01-29 06:30:00	1900-01-28 06:00:00	0.056	0.506878	15.521
2015-01-29 07:30:00	1900-01-28 07:00:00	0.519	0.542308	17.325
2015-01-29 08:30:00	1900-01-28 08:00:00	1.217	0.380071	19.572
2015-01-29 09:30:00	1900-01-28 09:00:00	1.793	0.243402	22.258
2015-01-29 10:30:00	1900-01-28 10:00:00	2.205	0.17132	24.633
2015-01-29 11:30:00	1900-01-28 11:00:00	2.459	0.128851	26.136
2015-01-29 12:30:00	1900-01-28 12:00:00	2.563	0.135247	27.249
2015-01-29 13:30:00	1900-01-28 13:00:00	2.522	0.16601	28.085
2015-01-29 14:30:00	1900-01-28 14:00:00	2.339	0.214448	28.55
2015-01-29 15:30:00	1900-01-28 15:00:00	2.011	0.360384	28.596
2015-01-29 16:30:00	1900-01-28 16:00:00	1.538	0.523596	28.207
2015-01-29 17:30:00	1900-01-28 17:00:00	0.942	0.700298	27.274
2015-01-29 18:30:00	1900-01-28 18:00:00	0.326	0.796004	25.545
2015-01-29 19:30:00	1900-01-28 19:00:00	0.013	0.811413	22.202
2015-01-29 20:30:00	1900-01-28 20:00:00	0	0.768404	19.887
2015-01-29 21:30:00	1900-01-28 21:00:00	0	0.644343	18.556
2015-01-29 22:30:00	1900-01-28 22:00:00	0	0.476548	17.682
2015-01-29 23:30:00	1900-01-28 23:00:00	0	0.356151	17.075
2015-01-30 00:30:00	1900-01-29	0	0.4101	16.534
2015-01-30 01:30:00	1900-01-29 01:00:00	0	0.319673	16.374
2015-01-30 02:30:00	1900-01-29 02:00:00	0	0.407	16.119
2015-01-30 03:30:00	1900-01-29 03:00:00	0	0.404402	15.715
2015-01-30 04:30:00	1900-01-29 04:00:00	0	0.412719	15.161
2015-01-30 05:30:00	1900-01-29 05:00:00	0	0.427087	14.587
2015-01-30 06:30:00	1900-01-29 06:00:00	0.056	0.537482	15.217
2015-01-30 07:30:00	1900-01-29 07:00:00	0.517	0.550112	17.03
2015-01-30 08:30:00	1900-01-29 08:00:00	1.21	0.403483	19.294
2015-01-30 09:30:00	1900-01-29 09:00:00	1.789	0.289169	21.597
2015-01-30 10:30:00	1900-01-29 10:00:00	2.206	0.20003	23.535
2015-01-30 11:30:00	1900-01-29 11:00:00	2.461	0.135934	25.027
2015-01-30 12:30:00	1900-01-29 12:00:00	2.566	0.156253	26.091
2015-01-30 13:30:00	1900-01-29 13:00:00	2.53	0.187348	26.692
2015-01-30 14:30:00	1900-01-29 14:00:00	2.351	0.245029	26.792
2015-01-30 15:30:00	1900-01-29 15:00:00	2.025	0.360022	26.421
2015-01-30 16:30:00	1900-01-29 16:00:00	1.549	0.497887	25.587
2015-01-30 17:30:00	1900-01-29 17:00:00	0.949	0.639401	24.22
2015-01-30 18:30:00	1900-01-29 18:00:00	0.329	0.726658	22.288
2015-01-30 19:30:00	1900-01-29 19:00:00	0.013	0.745262	19.747
2015-01-30 20:30:00	1900-01-29 20:00:00	0	0.71766	17.851
2015-01-30 21:30:00	1900-01-29 21:00:00	0	0.62153	16.678
2015-01-30 22:30:00	1900-01-29 22:00:00	0	0.478666	15.896
2015-01-30 23:30:00	1900-01-29 23:00:00	0	0.337383	15.363
2015-01-31 00:30:00	1900-01-30	0	0.412792	14.895
2015-01-31 01:30:00	1900-01-30 01:00:00	0	0.342871	14.481
2015-01-31 02:30:00	1900-01-30 02:00:00	0	0.378849	14.129
2015-01-31 03:30:00	1900-01-30 03:00:00	0	0.376113	13.768
2015-01-31 04:30:00	1900-01-30 04:00:00	0	0.386075	13.368
2015-01-31 05:30:00	1900-01-30 05:00:00	0	0.406321	12.987
2015-01-31 06:30:00	1900-01-30 06:00:00	0.054	0.456931	13.716
2015-01-31 07:30:00	1900-01-30 07:00:00	0.519	0.469523	15.674
2015-01-31 08:30:00	1900-01-30 08:00:00	1.223	0.416708	17.794
2015-01-31 09:30:00	1900-01-30 09:00:00	1.808	0.318288	19.636
2015-01-31 10:30:00	1900-01-30 10:00:00	2.231	0.241509	21.236
2015-01-31 11:30:00	1900-01-30 11:00:00	2.477	0.186838	22.465
2015-01-31 12:30:00	1900-01-30 12:00:00	2.495	0.195694	23.28
2015-01-31 13:30:00	1900-01-30 13:00:00	2.317	0.190755	23.601
2015-01-31 14:30:00	1900-01-30 14:00:00	2.049	0.223508	23.433
2015-01-31 15:30:00	1900-01-30 15:00:00	1.459	0.306128	22.555
2015-01-31 16:30:00	1900-01-30 16:00:00	0.927	0.470981	21.228
2015-01-31 17:30:00	1900-01-30 17:00:00	0.546	0.610035	19.751
2015-01-31 18:30:00	1900-01-30 18:00:00	0.245	0.674236	18.293
2015-01-31 19:30:00	1900-01-30 19:00:00	0.012	0.685681	16.912
2015-01-31 20:30:00	1900-01-30 20:00:00	0	0.674926	16.015
2015-01-31 21:30:00	1900-01-30 21:00:00	0	0.587279	15.62
2015-01-31 22:30:00	1900-01-30 22:00:00	0	0.438404	15.379
2015-01-31 23:30:00	1900-01-30 23:00:00	0	0.29429	15.177
2015-02-01 00:30:00	1900-01-31	0	0.391582	14.975
2015-02-01 01:30:00	1900-01-31 01:00:00	0	0.29985	14.737
2015-02-01 02:30:00	1900-01-31 02:00:00	0	0.342503	14.47
2015-02-01 03:30:00	1900-01-31 03:00:00	0	0.356854	14.187
2015-02-01 04:30:00	1900-01-31 04:00:00	0	0.39627	13.942
2015-02-01 05:30:00	1900-01-31 05:00:00	0	0.406491	13.828
2015-02-01 06:30:00	1900-01-31 06:00:00	0.09	0.439838	14.41
2015-02-01 07:30:00	1900-01-31 07:00:00	0.473	0.451286	15.72
2015-02-01 08:30:00	1900-01-31 08:00:00	0.951	0.435413	17.056
2015-02-01 09:30:00	1900-01-31 09:00:00	1.509	0.380427	18.53
2015-02-01 10:30:00	1900-01-31 10:00:00	2.095	0.320154	20.217
2015-02-01 11:30:00	1900-01-31 11:00:00	2.408	0.273845	21.534
2015-02-01 12:30:00	1900-01-31 12:00:00	2.556	0.272617	22.485
2015-02-01 13:30:00	1900-01-31 13:00:00	2.535	0.263419	22.801
2015-02-01 14:30:00	1900-01-31 14:00:00	2.36	0.254623	22.504
2015-02-01 15:30:00	1900-01-31 15:00:00	2.032	0.308943	21.743
2015-02-01 16:30:00	1900-01-31 16:00:00	1.555	0.429506	20.668
2015-02-01 17:30:00	1900-01-31 17:00:00	0.951	0.597043	19.349
2015-02-01 18:30:00	1900-01-31 18:00:00	0.333	0.690526	17.81
2015-02-01 19:30:00	1900-01-31 19:00:00	0.012	0.722889	16.272
2015-02-01 20:30:00	1900-01-31 20:00:00	0	0.707495	15.463
2015-02-01 21:30:00	1900-01-31 21:00:00	0	0.578387	15.124
2015-02-01 22:30:00	1900-01-31 22:00:00	0	0.414452	14.942
2015-02-01 23:30:00	1900-01-31 23:00:00	0	0.241733	14.792
2015-02-02 00:30:00	1900-02-01	0	0.34999	14.663
2015-02-02 01:30:00	1900-02-01 01:00:00	0	0.283459	14.529
2015-02-02 02:30:00	1900-02-01 02:00:00	0	0.354247	14.299
2015-02-02 03:30:00	1900-02-01 03:00:00	0	0.345075	13.879
2015-02-02 04:30:00	1900-02-01 04:00:00	0	0.383455	13.41
2015-02-02 05:30:00	1900-02-01 05:00:00	0	0.413408	13.05
2015-02-02 06:30:00	1900-02-01 06:00:00	0.068	0.531539	13.85
2015-02-02 07:30:00	1900-02-01 07:00:00	0.507	0.590796	15.591
2015-02-02 08:30:00	1900-02-01 08:00:00	1.115	0.468499	17.063
2015-02-02 09:30:00	1900-02-01 09:00:00	1.741	0.333219	18.566
2015-02-02 10:30:00	1900-02-01 10:00:00	2.213	0.204955	20.054
2015-02-02 11:30:00	1900-02-01 11:00:00	2.488	0.115177	21.269
2015-02-02 12:30:00	1900-02-01 12:00:00	2.602	0.0878269	22.138
2015-02-02 13:30:00	1900-02-01 13:00:00	2.565	0.0844842	22.704
2015-02-02 14:30:00	1900-02-01 14:00:00	2.377	0.110594	22.981
2015-02-02 15:30:00	1900-02-01 15:00:00	2.039	0.212832	22.873
2015-02-02 16:30:00	1900-02-01 16:00:00	1.554	0.368042	22.325
2015-02-02 17:30:00	1900-02-01 17:00:00	0.946	0.556095	21.255
2015-02-02 18:30:00	1900-02-01 18:00:00	0.325	0.667569	19.677
2015-02-02 19:30:00	1900-02-01 19:00:00	0.01	0.712014	17.678
2015-02-02 20:30:00	1900-02-01 20:00:00	0	0.704755	16.232
2015-02-02 21:30:00	1900-02-01 21:00:00	0	0.581279	15.409
2015-02-02 22:30:00	1900-02-01 22:00:00	0	0.417022	14.927
2015-02-02 23:30:00	1900-02-01 23:00:00	0	0.281651	14.606
2015-02-03 00:30:00	1900-02-02	0	0.357311	14.296
2015-02-03 01:30:00	1900-02-02 01:00:00	0	0.281744	13.968
2015-02-03 02:30:00	1900-02-02 02:00:00	0	0.345799	13.653
2015-02-03 03:30:00	1900-02-02 03:00:00	0	0.368277	13.225
2015-02-03 04:30:00	1900-02-02 04:00:00	0	0.399889	12.786
2015-02-03 05:30:00	1900-02-02 05:00:00	0	0.415403	12.322
2015-02-03 06:30:00	1900-02-02 06:00:00	0.054	0.528607	13.013
2015-02-03 07:30:00	1900-02-02 07:00:00	0.515	0.5575	14.847
2015-02-03 08:30:00	1900-02-02 08:00:00	1.219	0.399705	16.894
2015-02-03 09:30:00	1900-02-02 09:00:00	1.808	0.27125	19.028
2015-02-03 10:30:00	1900-02-02 10:00:00	2.228	0.174943	21.11
2015-02-03 11:30:00	1900-02-02 11:00:00	2.481	0.0976481	22.999
2015-02-03 12:30:00	1900-02-02 12:00:00	2.579	0.0926016	24.534
2015-02-03 13:30:00	1900-02-02 13:00:00	2.532	0.111792	25.613
2015-02-03 14:30:00	1900-02-02 14:00:00	2.346	0.162765	26.104
2015-02-03 15:30:00	1900-02-02 15:00:00	2.016	0.279211	25.972
2015-02-03 16:30:00	1900-02-02 16:00:00	1.529	0.434729	25.165
2015-02-03 17:30:00	1900-02-02 17:00:00	0.931	0.597298	23.599
2015-02-03 18:30:00	1900-02-02 18:00:00	0.321	0.703698	21.318
2015-02-03 19:30:00	1900-02-02 19:00:00	0.01	0.720601	18.629
2015-02-03 20:30:00	1900-02-02 20:00:00	0	0.725534	16.749
2015-02-03 21:30:00	1900-02-02 21:00:00	0	0.600794	15.696
2015-02-03 22:30:00	1900-02-02 22:00:00	0	0.42745	15.04
2015-02-03 23:30:00	1900-02-02 23:00:00	0	0.285136	14.58
2015-02-04 00:30:00	1900-02-03	0	0.360949	14.22
2015-02-04 01:30:00	1900-02-03 01:00:00	0	0.278561	13.983
2015-02-04 02:30:00	1900-02-03 02:00:00	0	0.366255	13.689
2015-02-04 03:30:00	1900-02-03 03:00:00	0	0.363405	13.368
2015-02-04 04:30:00	1900-02-03 04:00:00	0	0.374819	12.993
2015-02-04 05:30:00	1900-02-03 05:00:00	0	0.417503	12.569
2015-02-04 06:30:00	1900-02-03 06:00:00	0.062	0.515974	13.146
2015-02-04 07:30:00	1900-02-03 07:00:00	0.499	0.57364	14.834
2015-02-04 08:30:00	1900-02-03 08:00:00	1.047	0.435022	16.475
2015-02-04 09:30:00	1900-02-03 09:00:00	1.623	0.338808	18.261
2015-02-04 10:30:00	1900-02-03 10:00:00	2.157	0.321955	20.234
2015-02-04 11:30:00	1900-02-03 11:00:00	2.229	0.224618	21.794
2015-02-04 12:30:00	1900-02-03 12:00:00	2.102	0.132933	22.628
2015-02-04 13:30:00	1900-02-03 13:00:00	2.096	0.110629	23.316
2015-02-04 14:30:00	1900-02-03 14:00:00	1.621	0.125095	23.092
2015-02-04 15:30:00	1900-02-03 15:00:00	1.446	0.230825	22.612
2015-02-04 16:30:00	1900-02-03 16:00:00	1.397	0.37394	22.386
2015-02-04 17:30:00	1900-02-03 17:00:00	0.942	0.557323	21.794
2015-02-04 18:30:00	1900-02-03 18:00:00	0.326	0.664141	20.452
2015-02-04 19:30:00	1900-02-03 19:00:00	0.009	0.71735	18.284
2015-02-04 20:30:00	1900-02-03 20:00:00	0	0.716491	16.748
2015-02-04 21:30:00	1900-02-03 21:00:00	0	0.587767	15.826
2015-02-04 22:30:00	1900-02-03 22:00:00	0	0.416859	15.249
2015-02-04 23:30:00	1900-02-03 23:00:00	0	0.28459	14.927
2015-02-05 00:30:00	1900-02-04	0	0.338625	14.739
2015-02-05 01:30:00	1900-02-04 01:00:00	0	0.290394	14.49
2015-02-05 02:30:00	1900-02-04 02:00:00	0	0.371403	14.072
2015-02-05 03:30:00	1900-02-04 03:00:00	0	0.380157	13.485
2015-02-05 04:30:00	1900-02-04 04:00:00	0	0.382752	12.969
2015-02-05 05:30:00	1900-02-04 05:00:00	0	0.424407	12.563
2015-02-05 06:30:00	1900-02-04 06:00:00	0.056	0.536698	13.146
2015-02-05 07:30:00	1900-02-04 07:00:00	0.52	0.578749	14.969
2015-02-05 08:30:00	1900-02-04 08:00:00	1.22	0.401298	17.271
2015-02-05 09:30:00	1900-02-04 09:00:00	1.808	0.258498	19.635
2015-02-05 10:30:00	1900-02-04 10:00:00	2.227	0.159574	22.038
2015-02-05 11:30:00	1900-02-04 11:00:00	2.444	0.0937142	24.185
2015-02-05 12:30:00	1900-02-04 12:00:00	2.446	0.0977451	25.765
2015-02-05 13:30:00	1900-02-04 13:00:00	2.435	0.119831	26.955
2015-02-05 14:30:00	1900-02-04 14:00:00	2.282	0.178334	27.747
2015-02-05 15:30:00	1900-02-04 15:00:00	1.982	0.300716	28.128
2015-02-05 16:30:00	1900-02-04 16:00:00	1.504	0.484385	28.006
2015-02-05 17:30:00	1900-02-04 17:00:00	0.909	0.661016	27.332
2015-02-05 18:30:00	1900-02-04 18:00:00	0.308	0.768484	25.857
2015-02-05 19:30:00	1900-02-04 19:00:00	0.007	0.796392	22.7
2015-02-05 20:30:00	1900-02-04 20:00:00	0	0.79868	20.918
2015-02-05 21:30:00	1900-02-04 21:00:00	0	0.65765	19.874
2015-02-05 22:30:00	1900-02-04 22:00:00	0	0.486223	19.152
2015-02-05 23:30:00	1900-02-04 23:00:00	0	0.341751	18.844
2015-02-06 00:30:00	1900-02-05	0	0.425704	18.598
2015-02-06 01:30:00	1900-02-05 01:00:00	0	0.335114	18.273
2015-02-06 02:30:00	1900-02-05 02:00:00	0	0.403787	18.011
2015-02-06 03:30:00	1900-02-05 03:00:00	0	0.399992	17.992
2015-02-06 04:30:00	1900-02-05 04:00:00	0	0.417238	18.049
2015-02-06 05:30:00	1900-02-05 05:00:00	0	0.437069	17.866
2015-02-06 06:30:00	1900-02-05 06:00:00	0.054	0.535986	18.541
2015-02-06 07:30:00	1900-02-05 07:00:00	0.491	0.574678	21.847
2015-02-06 08:30:00	1900-02-05 08:00:00	1.161	0.47039	24.831
2015-02-06 09:30:00	1900-02-05 09:00:00	1.709	0.38088	28.647
2015-02-06 10:30:00	1900-02-05 10:00:00	2.101	0.356604	30.989
2015-02-06 11:30:00	1900-02-05 11:00:00	2.339	0.367041	32.579
2015-02-06 12:30:00	1900-02-05 12:00:00	2.432	0.45108	33.768
2015-02-06 13:30:00	1900-02-05 13:00:00	2.387	0.554018	34.558
2015-02-06 14:30:00	1900-02-05 14:00:00	2.206	0.690144	34.838
2015-02-06 15:30:00	1900-02-05 15:00:00	1.879	0.909067	34.692
2015-02-06 16:30:00	1900-02-05 16:00:00	1.315	1.14881	34.067
2015-02-06 17:30:00	1900-02-05 17:00:00	0.659	1.31652	32.931
2015-02-06 18:30:00	1900-02-05 18:00:00	0.193	1.35594	30.912
2015-02-06 19:30:00	1900-02-05 19:00:00	0.001	1.27299	28.759
2015-02-06 20:30:00	1900-02-05 20:00:00	0	1.19423	27.434
2015-02-06 21:30:00	1900-02-05 21:00:00	0	1.03973	26.569
2015-02-06 22:30:00	1900-02-05 22:00:00	0	0.839389	26.525
2015-02-06 23:30:00	1900-02-05 23:00:00	0	0.66843	26.182
2015-02-07 00:30:00	1900-02-06	0	0.662211	25.493
2015-02-07 01:30:00	1900-02-06 01:00:00	0	0.573792	24.798
2015-02-07 02:30:00	1900-02-06 02:00:00	0	0.586135	24.17
2015-02-07 03:30:00	1900-02-06 03:00:00	0	0.590768	23.533
2015-02-07 04:30:00	1900-02-06 04:00:00	0	0.560845	22.989
2015-02-07 05:30:00	1900-02-06 05:00:00	0	0.557012	22.586
2015-02-07 06:30:00	1900-02-06 06:00:00	0.059	0.601976	23.262
2015-02-07 07:30:00	1900-02-06 07:00:00	0.479	0.658596	25.536
2015-02-07 08:30:00	1900-02-06 08:00:00	1.107	0.711206	28.843
2015-02-07 09:30:00	1900-02-06 09:00:00	1.641	0.772581	31.892
2015-02-07 10:30:00	1900-02-06 10:00:00	2.04	0.858782	33.684
2015-02-07 11:30:00	1900-02-06 11:00:00	2.282	0.943614	34.98
2015-02-07 12:30:00	1900-02-06 12:00:00	2.382	1.07044	35.818
2015-02-07 13:30:00	1900-02-06 13:00:00	2.349	1.20767	36.04
2015-02-07 14:30:00	1900-02-06 14:00:00	2.181	1.3072	35.816
2015-02-07 15:30:00	1900-02-06 15:00:00	1.873	1.4282	35.296
2015-02-07 16:30:00	1900-02-06 16:00:00	1.416	1.5718	34.453
2015-02-07 17:30:00	1900-02-06 17:00:00	0.856	1.66026	33.143
2015-02-07 18:30:00	1900-02-06 18:00:00	0.288	1.63187	31.015
2015-02-07 19:30:00	1900-02-06 19:00:00	0.005	1.48376	27.788
2015-02-07 20:30:00	1900-02-06 20:00:00	0	1.30786	25.452
2015-02-07 21:30:00	1900-02-06 21:00:00	0	1.10542	23.792
2015-02-07 22:30:00	1900-02-06 22:00:00	0	0.873765	22.414
2015-02-07 23:30:00	1900-02-06 23:00:00	0	0.674095	21.289
2015-02-08 00:30:00	1900-02-07	0	0.659445	20.398
2015-02-08 01:30:00	1900-02-07 01:00:00	0	0.557045	19.635
2015-02-08 02:30:00	1900-02-07 02:00:00	0	0.562497	18.985
2015-02-08 03:30:00	1900-02-07 03:00:00	0	0.500982	18.445
2015-02-08 04:30:00	1900-02-07 04:00:00	0	0.513221	17.978
2015-02-08 05:30:00	1900-02-07 05:00:00	0	0.51059	17.599
2015-02-08 06:30:00	1900-02-07 06:00:00	0.05	0.532812	18.171
2015-02-08 07:30:00	1900-02-07 07:00:00	0.49	0.536336	19.909
2015-02-08 08:30:00	1900-02-07 08:00:00	1.166	0.506857	21.902
2015-02-08 09:30:00	1900-02-07 09:00:00	1.74	0.423146	23.953
2015-02-08 10:30:00	1900-02-07 10:00:00	2.141	0.372899	26.022
2015-02-08 11:30:00	1900-02-07 11:00:00	2.392	0.36263	27.666
2015-02-08 12:30:00	1900-02-07 12:00:00	2.492	0.426427	28.866
2015-02-08 13:30:00	1900-02-07 13:00:00	2.451	0.491909	29.584
2015-02-08 14:30:00	1900-02-07 14:00:00	2.272	0.600012	29.779
2015-02-08 15:30:00	1900-02-07 15:00:00	1.947	0.734637	29.388
2015-02-08 16:30:00	1900-02-07 16:00:00	1.459	0.890398	28.432
2015-02-08 17:30:00	1900-02-07 17:00:00	0.875	1.02613	26.875
2015-02-08 18:30:00	1900-02-07 18:00:00	0.292	1.03545	24.652
2015-02-08 19:30:00	1900-02-07 19:00:00	0.005	0.947821	21.855
2015-02-08 20:30:00	1900-02-07 20:00:00	0	0.865535	19.822
2015-02-08 21:30:00	1900-02-07 21:00:00	0	0.697144	18.608
2015-02-08 22:30:00	1900-02-07 22:00:00	0	0.535407	17.915
2015-02-08 23:30:00	1900-02-07 23:00:00	0	0.381428	17.486
2015-02-09 00:30:00	1900-02-08	0	0.441451	17.115
2015-02-09 01:30:00	1900-02-08 01:00:00	0	0.367974	16.782
2015-02-09 02:30:00	1900-02-08 02:00:00	0	0.404864	16.472
2015-02-09 03:30:00	1900-02-08 03:00:00	0	0.420106	16.181
2015-02-09 04:30:00	1900-02-08 04:00:00	0	0.430013	15.882
2015-02-09 05:30:00	1900-02-08 05:00:00	0	0.463763	15.548
2015-02-09 06:30:00	1900-02-08 06:00:00	0.049	0.554293	15.845
2015-02-09 07:30:00	1900-02-08 07:00:00	0.494	0.597603	17.517
2015-02-09 08:30:00	1900-02-08 08:00:00	1.181	0.440586	19.734
2015-02-09 09:30:00	1900-02-08 09:00:00	1.763	0.333889	22.214
2015-02-09 10:30:00	1900-02-08 10:00:00	2.18	0.262964	24.795
2015-02-09 11:30:00	1900-02-08 11:00:00	2.424	0.221629	27.314
2015-02-09 12:30:00	1900-02-08 12:00:00	2.516	0.242218	29.345
2015-02-09 13:30:00	1900-02-08 13:00:00	2.474	0.303848	30.508
2015-02-09 14:30:00	1900-02-08 14:00:00	2.292	0.385849	30.88
2015-02-09 15:30:00	1900-02-08 15:00:00	1.967	0.553299	30.581
2015-02-09 16:30:00	1900-02-08 16:00:00	1.494	0.760646	29.749
2015-02-09 17:30:00	1900-02-08 17:00:00	0.898	0.954026	28.362
2015-02-09 18:30:00	1900-02-08 18:00:00	0.29	1.03063	26.314
2015-02-09 19:30:00	1900-02-08 19:00:00	0.003	0.981122	23.252
2015-02-09 20:30:00	1900-02-08 20:00:00	0	0.899592	21.286
2015-02-09 21:30:00	1900-02-08 21:00:00	0	0.720552	19.931
2015-02-09 22:30:00	1900-02-08 22:00:00	0	0.526622	18.85
2015-02-09 23:30:00	1900-02-08 23:00:00	0	0.383262	18.022
2015-02-10 00:30:00	1900-02-09	0	0.449225	17.383
2015-02-10 01:30:00	1900-02-09 01:00:00	0	0.366204	16.801
2015-02-10 02:30:00	1900-02-09 02:00:00	0	0.389053	16.249
2015-02-10 03:30:00	1900-02-09 03:00:00	0	0.40488	15.778
2015-02-10 04:30:00	1900-02-09 04:00:00	0	0.397148	15.374
2015-02-10 05:30:00	1900-02-09 05:00:00	0	0.45464	15.022
2015-02-10 06:30:00	1900-02-09 06:00:00	0.038	0.53669	15.776
2015-02-10 07:30:00	1900-02-09 07:00:00	0.491	0.57662	18.294
2015-02-10 08:30:00	1900-02-09 08:00:00	1.204	0.435141	21.325
2015-02-10 09:30:00	1900-02-09 09:00:00	1.786	0.332337	24.638
2015-02-10 10:30:00	1900-02-09 10:00:00	2.188	0.271828	28.078
2015-02-10 11:30:00	1900-02-09 11:00:00	2.43	0.248939	30.291
2015-02-10 12:30:00	1900-02-09 12:00:00	2.524	0.298702	31.634
2015-02-10 13:30:00	1900-02-09 13:00:00	2.479	0.357038	32.311
2015-02-10 14:30:00	1900-02-09 14:00:00	2.294	0.455676	32.523
2015-02-10 15:30:00	1900-02-09 15:00:00	1.964	0.654689	32.264
2015-02-10 16:30:00	1900-02-09 16:00:00	1.48	0.871786	31.557
2015-02-10 17:30:00	1900-02-09 17:00:00	0.879	1.07245	30.361
2015-02-10 18:30:00	1900-02-09 18:00:00	0.279	1.1602	28.526
2015-02-10 19:30:00	1900-02-09 19:00:00	0.002	1.09589	25.466
2015-02-10 20:30:00	1900-02-09 20:00:00	0	0.989102	23.965
2015-02-10 21:30:00	1900-02-09 21:00:00	0	0.800835	22.942
2015-02-10 22:30:00	1900-02-09 22:00:00	0	0.597575	22.088
2015-02-10 23:30:00	1900-02-09 23:00:00	0	0.444656	21.422
2015-02-11 00:30:00	1900-02-10	0	0.475093	20.888
2015-02-11 01:30:00	1900-02-10 01:00:00	0	0.383769	20.411
2015-02-11 02:30:00	1900-02-10 02:00:00	0	0.452054	19.966
2015-02-11 03:30:00	1900-02-10 03:00:00	0	0.438711	19.567
2015-02-11 04:30:00	1900-02-10 04:00:00	0	0.439363	19.258
2015-02-11 05:30:00	1900-02-10 05:00:00	0	0.469187	19.083
2015-02-11 06:30:00	1900-02-10 06:00:00	0.044	0.553661	19.867
2015-02-11 07:30:00	1900-02-10 07:00:00	0.467	0.608225	22.536
2015-02-11 08:30:00	1900-02-10 08:00:00	1.124	0.509178	25.421
2015-02-11 09:30:00	1900-02-10 09:00:00	1.626	0.456615	29.777
2015-02-11 10:30:00	1900-02-10 10:00:00	1.922	0.471772	32.65
2015-02-11 11:30:00	1900-02-10 11:00:00	2.067	0.519933	33.166
2015-02-11 12:30:00	1900-02-10 12:00:00	2.075	0.561476	32.665
2015-02-11 13:30:00	1900-02-10 13:00:00	2.039	0.681187	32
2015-02-11 14:30:00	1900-02-10 14:00:00	1.86	0.806155	31.353
2015-02-11 15:30:00	1900-02-10 15:00:00	1.591	0.896163	30.64
2015-02-11 16:30:00	1900-02-10 16:00:00	1.153	1.01173	29.714
2015-02-11 17:30:00	1900-02-10 17:00:00	0.541	1.03835	28.273
2015-02-11 18:30:00	1900-02-10 18:00:00	0.14	0.986831	26.439
2015-02-11 19:30:00	1900-02-10 19:00:00	0	0.91415	24.442
2015-02-11 20:30:00	1900-02-10 20:00:00	0	0.869472	22.894
2015-02-11 21:30:00	1900-02-10 21:00:00	0	0.717523	21.657
2015-02-11 22:30:00	1900-02-10 22:00:00	0	0.532411	20.657
2015-02-11 23:30:00	1900-02-10 23:00:00	0	0.409528	20.135
2015-02-12 00:30:00	1900-02-11	0	0.457551	19.798
2015-02-12 01:30:00	1900-02-11 01:00:00	0	0.382543	19.564
2015-02-12 02:30:00	1900-02-11 02:00:00	0	0.431959	19.418
2015-02-12 03:30:00	1900-02-11 03:00:00	0	0.429351	19.241
2015-02-12 04:30:00	1900-02-11 04:00:00	0	0.444862	19.058
2015-02-12 05:30:00	1900-02-11 05:00:00	0	0.477706	18.667
2015-02-12 06:30:00	1900-02-11 06:00:00	0.055	0.573157	18.613
2015-02-12 07:30:00	1900-02-11 07:00:00	0.336	0.632393	19.741
2015-02-12 08:30:00	1900-02-11 08:00:00	0.933	0.500273	21.883
2015-02-12 09:30:00	1900-02-11 09:00:00	1.652	0.390939	24.634
2015-02-12 10:30:00	1900-02-11 10:00:00	2.083	0.34963	27.375
2015-02-12 11:30:00	1900-02-11 11:00:00	2.318	0.363166	30.147
2015-02-12 12:30:00	1900-02-11 12:00:00	2.399	0.455503	32.59
2015-02-12 13:30:00	1900-02-11 13:00:00	2.322	0.580919	33.904
2015-02-12 14:30:00	1900-02-11 14:00:00	2.019	0.730851	34.073
2015-02-12 15:30:00	1900-02-11 15:00:00	1.59	0.928969	33.442
2015-02-12 16:30:00	1900-02-11 16:00:00	1.167	1.16552	32.479
2015-02-12 17:30:00	1900-02-11 17:00:00	0.649	1.38507	31.367
2015-02-12 18:30:00	1900-02-11 18:00:00	0.174	1.46654	29.813
2015-02-12 19:30:00	1900-02-11 19:00:00	0	1.38806	27.483
2015-02-12 20:30:00	1900-02-11 20:00:00	0	1.24511	26.231
2015-02-12 21:30:00	1900-02-11 21:00:00	0	1.02662	25.235
2015-02-12 22:30:00	1900-02-11 22:00:00	0	0.776366	24.476
2015-02-12 23:30:00	1900-02-11 23:00:00	0	0.580093	23.842
2015-02-13 00:30:00	1900-02-12	0	0.593514	23.381
2015-02-13 01:30:00	1900-02-12 01:00:00	0	0.490606	23.162
2015-02-13 02:30:00	1900-02-12 02:00:00	0	0.532491	23.197
2015-02-13 03:30:00	1900-02-12 03:00:00	0	0.538811	23.454
2015-02-13 04:30:00	1900-02-12 04:00:00	0	0.537167	23.372
2015-02-13 05:30:00	1900-02-12 05:00:00	0	0.560211	23.504
2015-02-13 06:30:00	1900-02-12 06:00:00	0.05	0.654081	24.202
2015-02-13 07:30:00	1900-02-12 07:00:00	0.262	0.705771	25.559
2015-02-13 08:30:00	1900-02-12 08:00:00	0.513	0.671678	27.057
2015-02-13 09:30:00	1900-02-12 09:00:00	0.838	0.71277	29.385
2015-02-13 10:30:00	1900-02-12 10:00:00	1.068	0.769898	31.561
2015-02-13 11:30:00	1900-02-12 11:00:00	1.425	0.814913	33.244
2015-02-13 12:30:00	1900-02-12 12:00:00	1.549	0.861698	33.965
2015-02-13 13:30:00	1900-02-12 13:00:00	1.453	0.875135	33.502
2015-02-13 14:30:00	1900-02-12 14:00:00	1.477	0.898272	33.09
2015-02-13 15:30:00	1900-02-12 15:00:00	1.425	1.04351	33.135
2015-02-13 16:30:00	1900-02-12 16:00:00	0.965	1.19467	32.635
2015-02-13 17:30:00	1900-02-12 17:00:00	0.524	1.26403	31.51
2015-02-13 18:30:00	1900-02-12 18:00:00	0.128	1.24682	29.425
2015-02-13 19:30:00	1900-02-12 19:00:00	0	1.19864	27.09
2015-02-13 20:30:00	1900-02-12 20:00:00	0	1.13837	25.585
2015-02-13 21:30:00	1900-02-12 21:00:00	0	1.01361	24.84
2015-02-13 22:30:00	1900-02-12 22:00:00	0	0.819015	24.625
2015-02-13 23:30:00	1900-02-12 23:00:00	0	0.649359	24.648
2015-02-14 00:30:00	1900-02-13	0	0.688004	24.64
2015-02-14 01:30:00	1900-02-13 01:00:00	0	0.58518	24.598
2015-02-14 02:30:00	1900-02-13 02:00:00	0	0.636105	24.573
2015-02-14 03:30:00	1900-02-13 03:00:00	0	0.616613	24.598
2015-02-14 04:30:00	1900-02-13 04:00:00	0	0.601041	24.717
2015-02-14 05:30:00	1900-02-13 05:00:00	0	0.625644	24.688
2015-02-14 06:30:00	1900-02-13 06:00:00	0.048	0.695327	24.803
2015-02-14 07:30:00	1900-02-13 07:00:00	0.421	0.785019	26.076
2015-02-14 08:30:00	1900-02-13 08:00:00	0.935	0.86002	28.363
2015-02-14 09:30:00	1900-02-13 09:00:00	1.373	0.909827	30.881
2015-02-14 10:30:00	1900-02-13 10:00:00	1.746	0.927481	32.998
2015-02-14 11:30:00	1900-02-13 11:00:00	2.108	1.01054	34.977
2015-02-14 12:30:00	1900-02-13 12:00:00	2.282	1.25736	36.672
2015-02-14 13:30:00	1900-02-13 13:00:00	2.235	1.29616	37.784
2015-02-14 14:30:00	1900-02-13 14:00:00	2.087	1.41689	38.388
2015-02-14 15:30:00	1900-02-13 15:00:00	1.768	1.58462	38.546
2015-02-14 16:30:00	1900-02-13 16:00:00	1.292	1.76656	38.226
2015-02-14 17:30:00	1900-02-13 17:00:00	0.755	1.9228	37.4
2015-02-14 18:30:00	1900-02-13 18:00:00	0.247	1.93297	35.718
2015-02-14 19:30:00	1900-02-13 19:00:00	0	1.84523	32.858
2015-02-14 20:30:00	1900-02-13 20:00:00	0	1.69912	30.839
2015-02-14 21:30:00	1900-02-13 21:00:00	0	1.48346	29.655
2015-02-14 22:30:00	1900-02-13 22:00:00	0	1.21324	29.2
2015-02-14 23:30:00	1900-02-13 23:00:00	0	1.03402	28.738
2015-02-15 00:30:00	1900-02-14	0	0.988065	28.077
2015-02-15 01:30:00	1900-02-14 01:00:00	0	0.844304	27.569
2015-02-15 02:30:00	1900-02-14 02:00:00	0	0.896609	27.216
2015-02-15 03:30:00	1900-02-14 03:00:00	0	0.852656	26.883
2015-02-15 04:30:00	1900-02-14 04:00:00	0	0.81347	26.623
2015-02-15 05:30:00	1900-02-14 05:00:00	0	0.81213	26.394
2015-02-15 06:30:00	1900-02-14 06:00:00	0.041	0.839848	26.345
2015-02-15 07:30:00	1900-02-14 07:00:00	0.356	0.915429	27.491
2015-02-15 08:30:00	1900-02-14 08:00:00	0.731	1.02965	29.668
2015-02-15 09:30:00	1900-02-14 09:00:00	0.996	1.13388	30.961
2015-02-15 10:30:00	1900-02-14 10:00:00	1.307	1.2303	31.007
2015-02-15 11:30:00	1900-02-14 11:00:00	1.901	1.26702	31.559
2015-02-15 12:30:00	1900-02-14 12:00:00	1.948	1.33158	33.004
2015-02-15 13:30:00	1900-02-14 13:00:00	1.185	1.44332	32.653
2015-02-15 14:30:00	1900-02-14 14:00:00	0.707	1.50298	30.961
2015-02-15 15:30:00	1900-02-14 15:00:00	0.543	1.54764	28.779
2015-02-15 16:30:00	1900-02-14 16:00:00	0.394	1.29641	26.532
2015-02-15 17:30:00	1900-02-14 17:00:00	0.226	1.19352	24.619
2015-02-15 18:30:00	1900-02-14 18:00:00	0.074	1.11678	22.967
2015-02-15 19:30:00	1900-02-14 19:00:00	0	1.03928	21.92
2015-02-15 20:30:00	1900-02-14 20:00:00	0	0.974301	21.657
2015-02-15 21:30:00	1900-02-14 21:00:00	0	0.807128	21.372
2015-02-15 22:30:00	1900-02-14 22:00:00	0	0.607169	20.953
2015-02-15 23:30:00	1900-02-14 23:00:00	0	0.48307	20.504
2015-02-16 00:30:00	1900-02-15	0	0.516321	20.03
2015-02-16 01:30:00	1900-02-15 01:00:00	0	0.421848	19.433
2015-02-16 02:30:00	1900-02-15 02:00:00	0	0.464057	18.841
2015-02-16 03:30:00	1900-02-15 03:00:00	0	0.441011	18.391
2015-02-16 04:30:00	1900-02-15 04:00:00	0	0.455231	17.943
2015-02-16 05:30:00	1900-02-15 05:00:00	0	0.503288	17.538
2015-02-16 06:30:00	1900-02-15 06:00:00	0.044	0.577021	17.336
2015-02-16 07:30:00	1900-02-15 07:00:00	0.417	0.621532	17.945
2015-02-16 08:30:00	1900-02-15 08:00:00	1.054	0.5094	19.239
2015-02-16 09:30:00	1900-02-15 09:00:00	1.708	0.422103	20.968
2015-02-16 10:30:00	1900-02-15 10:00:00	2.154	0.334116	22.678
2015-02-16 11:30:00	1900-02-15 11:00:00	2.411	0.247886	24.23
2015-02-16 12:30:00	1900-02-15 12:00:00	2.522	0.233018	25.426
2015-02-16 13:30:00	1900-02-15 13:00:00	2.499	0.25449	26.202
2015-02-16 14:30:00	1900-02-15 14:00:00	2.33	0.296828	26.484
2015-02-16 15:30:00	1900-02-15 15:00:00	1.994	0.417771	26.212
2015-02-16 16:30:00	1900-02-15 16:00:00	1.505	0.593197	25.45
2015-02-16 17:30:00	1900-02-15 17:00:00	0.888	0.749403	24.115
2015-02-16 18:30:00	1900-02-15 18:00:00	0.266	0.813556	22.167
2015-02-16 19:30:00	1900-02-15 19:00:00	0	0.792763	19.938
2015-02-16 20:30:00	1900-02-15 20:00:00	0	0.755247	18.43
2015-02-16 21:30:00	1900-02-15 21:00:00	0	0.627915	17.465
2015-02-16 22:30:00	1900-02-15 22:00:00	0	0.46058	16.843
2015-02-16 23:30:00	1900-02-15 23:00:00	0	0.314964	16.41
2015-02-17 00:30:00	1900-02-16	0	0.393813	16.129
2015-02-17 01:30:00	1900-02-16 01:00:00	0	0.31653	15.972
2015-02-17 02:30:00	1900-02-16 02:00:00	0	0.396742	15.833
2015-02-17 03:30:00	1900-02-16 03:00:00	0	0.398221	15.659
2015-02-17 04:30:00	1900-02-16 04:00:00	0	0.407042	15.482
2015-02-17 05:30:00	1900-02-16 05:00:00	0	0.430065	15.334
2015-02-17 06:30:00	1900-02-16 06:00:00	0.038	0.527414	15.614
2015-02-17 07:30:00	1900-02-16 07:00:00	0.447	0.578535	16.927
2015-02-17 08:30:00	1900-02-16 08:00:00	1.166	0.43659	18.708
2015-02-17 09:30:00	1900-02-16 09:00:00	1.772	0.32389	20.737
2015-02-17 10:30:00	1900-02-16 10:00:00	2.196	0.227063	22.858
2015-02-17 11:30:00	1900-02-16 11:00:00	2.449	0.162541	24.866
2015-02-17 12:30:00	1900-02-16 12:00:00	2.546	0.169644	26.423
2015-02-17 13:30:00	1900-02-16 13:00:00	2.499	0.192736	27.472
2015-02-17 14:30:00	1900-02-16 14:00:00	2.31	0.255164	27.915
2015-02-17 15:30:00	1900-02-16 15:00:00	1.975	0.395276	27.734
2015-02-17 16:30:00	1900-02-16 16:00:00	1.49	0.564033	26.929
2015-02-17 17:30:00	1900-02-16 17:00:00	0.879	0.705998	25.516
2015-02-17 18:30:00	1900-02-16 18:00:00	0.26	0.784005	23.287
2015-02-17 19:30:00	1900-02-16 19:00:00	0	0.778966	20.474
2015-02-17 20:30:00	1900-02-16 20:00:00	0	0.756326	18.504
2015-02-17 21:30:00	1900-02-16 21:00:00	0	0.605821	17.251
2015-02-17 22:30:00	1900-02-16 22:00:00	0	0.455849	16.487
2015-02-17 23:30:00	1900-02-16 23:00:00	0	0.346327	16.04
2015-02-18 00:30:00	1900-02-17	0	0.394668	15.744
2015-02-18 01:30:00	1900-02-17 01:00:00	0	0.326806	15.581
2015-02-18 02:30:00	1900-02-17 02:00:00	0	0.38746	15.379
2015-02-18 03:30:00	1900-02-17 03:00:00	0	0.38132	15.116
2015-02-18 04:30:00	1900-02-17 04:00:00	0	0.401222	14.926
2015-02-18 05:30:00	1900-02-17 05:00:00	0	0.429937	14.773
2015-02-18 06:30:00	1900-02-17 06:00:00	0.03	0.533786	15.055
2015-02-18 07:30:00	1900-02-17 07:00:00	0.472	0.581277	16.811
2015-02-18 08:30:00	1900-02-17 08:00:00	1.172	0.431148	19.282
2015-02-18 09:30:00	1900-02-17 09:00:00	1.758	0.31037	21.969
2015-02-18 10:30:00	1900-02-17 10:00:00	2.171	0.229239	24.82
2015-02-18 11:30:00	1900-02-17 11:00:00	2.415	0.17952	27.3
2015-02-18 12:30:00	1900-02-17 12:00:00	2.509	0.204203	29.048
2015-02-18 13:30:00	1900-02-17 13:00:00	2.463	0.266361	30.255
2015-02-18 14:30:00	1900-02-17 14:00:00	2.277	0.351898	30.903
2015-02-18 15:30:00	1900-02-17 15:00:00	1.945	0.522845	31.062
2015-02-18 16:30:00	1900-02-17 16:00:00	1.464	0.723338	30.737
2015-02-18 17:30:00	1900-02-17 17:00:00	0.856	0.920709	29.801
2015-02-18 18:30:00	1900-02-17 18:00:00	0.248	0.999082	27.885
2015-02-18 19:30:00	1900-02-17 19:00:00	0	0.940335	24.564
2015-02-18 20:30:00	1900-02-17 20:00:00	0	0.890067	22.659
2015-02-18 21:30:00	1900-02-17 21:00:00	0	0.724983	21.376
2015-02-18 22:30:00	1900-02-17 22:00:00	0	0.528194	20.472
2015-02-18 23:30:00	1900-02-17 23:00:00	0	0.394831	19.772
2015-02-19 00:30:00	1900-02-18	0	0.43469	19.253
2015-02-19 01:30:00	1900-02-18 01:00:00	0	0.362934	18.904
2015-02-19 02:30:00	1900-02-18 02:00:00	0	0.445327	18.645
2015-02-19 03:30:00	1900-02-18 03:00:00	0	0.443677	18.442
2015-02-19 04:30:00	1900-02-18 04:00:00	0	0.425691	18.28
2015-02-19 05:30:00	1900-02-18 05:00:00	0	0.464322	18.172
2015-02-19 06:30:00	1900-02-18 06:00:00	0.028	0.568948	18.727
2015-02-19 07:30:00	1900-02-18 07:00:00	0.46	0.60699	21.373
2015-02-19 08:30:00	1900-02-18 08:00:00	1.14	0.495806	24.776
2015-02-19 09:30:00	1900-02-18 09:00:00	1.697	0.428893	28.979
2015-02-19 10:30:00	1900-02-18 10:00:00	2.098	0.399166	31.221
2015-02-19 11:30:00	1900-02-18 11:00:00	2.342	0.416456	32.817
2015-02-19 12:30:00	1900-02-18 12:00:00	2.437	0.521495	33.993
2015-02-19 13:30:00	1900-02-18 13:00:00	2.394	0.644361	34.638
2015-02-19 14:30:00	1900-02-18 14:00:00	2.215	0.776709	34.663
2015-02-19 15:30:00	1900-02-18 15:00:00	1.89	1.01426	34.257
2015-02-19 16:30:00	1900-02-18 16:00:00	1.417	1.2571	33.565
2015-02-19 17:30:00	1900-02-18 17:00:00	0.824	1.44354	32.496
2015-02-19 18:30:00	1900-02-18 18:00:00	0.233	1.52504	30.792
2015-02-19 19:30:00	1900-02-18 19:00:00	0	1.43543	27.814
2015-02-19 20:30:00	1900-02-18 20:00:00	0	1.31928	26.309
2015-02-19 21:30:00	1900-02-18 21:00:00	0	1.09976	25.235
2015-02-19 22:30:00	1900-02-18 22:00:00	0	0.834982	24.291
2015-02-19 23:30:00	1900-02-18 23:00:00	0	0.633439	23.505
2015-02-20 00:30:00	1900-02-19	0	0.654527	22.866
2015-02-20 01:30:00	1900-02-19 01:00:00	0	0.526077	22.338
2015-02-20 02:30:00	1900-02-19 02:00:00	0	0.573726	21.948
2015-02-20 03:30:00	1900-02-19 03:00:00	0	0.565451	21.64
2015-02-20 04:30:00	1900-02-19 04:00:00	0	0.543979	21.348
2015-02-20 05:30:00	1900-02-19 05:00:00	0	0.577131	20.999
2015-02-20 06:30:00	1900-02-19 06:00:00	0.028	0.658059	21.174
2015-02-20 07:30:00	1900-02-19 07:00:00	0.441	0.724451	23.485
2015-02-20 08:30:00	1900-02-19 08:00:00	1.07	0.65395	26.383
2015-02-20 09:30:00	1900-02-19 09:00:00	1.589	0.622834	30.374
2015-02-20 10:30:00	1900-02-19 10:00:00	1.943	0.657926	32.832
2015-02-20 11:30:00	1900-02-19 11:00:00	2.18	0.726538	34.554
2015-02-20 12:30:00	1900-02-19 12:00:00	2.263	0.847812	35.529
2015-02-20 13:30:00	1900-02-19 13:00:00	2.197	0.982126	35.811
2015-02-20 14:30:00	1900-02-19 14:00:00	1.987	1.13849	35.66
2015-02-20 15:30:00	1900-02-19 15:00:00	1.629	1.37188	35.169
2015-02-20 16:30:00	1900-02-19 16:00:00	0.973	1.57526	34.164
2015-02-20 17:30:00	1900-02-19 17:00:00	0.477	1.65629	33.07
2015-02-20 18:30:00	1900-02-19 18:00:00	0.114	1.6808	31.814
2015-02-20 19:30:00	1900-02-19 19:00:00	0	1.59408	29.944
2015-02-20 20:30:00	1900-02-19 20:00:00	0	1.48151	28.804
2015-02-20 21:30:00	1900-02-19 21:00:00	0	1.26233	28.034
2015-02-20 22:30:00	1900-02-19 22:00:00	0	1.0006	27.275
2015-02-20 23:30:00	1900-02-19 23:00:00	0	0.809826	26.59
2015-02-21 00:30:00	1900-02-20	0	0.797032	25.957
2015-02-21 01:30:00	1900-02-20 01:00:00	0	0.681842	25.325
2015-02-21 02:30:00	1900-02-20 02:00:00	0	0.72991	24.751
2015-02-21 03:30:00	1900-02-20 03:00:00	0	0.698697	24.393
2015-02-21 04:30:00	1900-02-20 04:00:00	0	0.667829	24.275
2015-02-21 05:30:00	1900-02-20 05:00:00	0	0.658577	24.195
2015-02-21 06:30:00	1900-02-20 06:00:00	0.031	0.693247	24.58
2015-02-21 07:30:00	1900-02-20 07:00:00	0.42	0.784623	26.631
2015-02-21 08:30:00	1900-02-20 08:00:00	1.028	0.85696	29.393
2015-02-21 09:30:00	1900-02-20 09:00:00	1.592	0.948904	32.118
2015-02-21 10:30:00	1900-02-20 10:00:00	2.003	1.05922	33.902
2015-02-21 11:30:00	1900-02-20 11:00:00	2.249	1.17895	35.218
2015-02-21 12:30:00	1900-02-20 12:00:00	2.332	1.3445	36.144
2015-02-21 13:30:00	1900-02-20 13:00:00	2.274	1.44958	36.715
2015-02-21 14:30:00	1900-02-20 14:00:00	2.03	1.5446	36.77
2015-02-21 15:30:00	1900-02-20 15:00:00	1.533	1.63066	36.242
2015-02-21 16:30:00	1900-02-20 16:00:00	1.031	1.81032	35.403
2015-02-21 17:30:00	1900-02-20 17:00:00	0.506	1.88569	34.239
2015-02-21 18:30:00	1900-02-20 18:00:00	0.121	1.80495	32.751
2015-02-21 19:30:00	1900-02-20 19:00:00	0	1.65523	30.849
2015-02-21 20:30:00	1900-02-20 20:00:00	0	1.53801	29.732
2015-02-21 21:30:00	1900-02-20 21:00:00	0	1.35864	28.604
2015-02-21 22:30:00	1900-02-20 22:00:00	0	1.11248	27.409
2015-02-21 23:30:00	1900-02-20 23:00:00	0	0.932204	26.201
2015-02-22 00:30:00	1900-02-21	0	0.884569	25.26
2015-02-22 01:30:00	1900-02-21 01:00:00	0	0.732748	24.524
2015-02-22 02:30:00	1900-02-21 02:00:00	0	0.740953	24.034
2015-02-22 03:30:00	1900-02-21 03:00:00	0	0.710858	23.601
2015-02-22 04:30:00	1900-02-21 04:00:00	0	0.682257	23.3
2015-02-22 05:30:00	1900-02-21 05:00:00	0	0.692557	22.928
2015-02-22 06:30:00	1900-02-21 06:00:00	0.029	0.701878	22.678
2015-02-22 07:30:00	1900-02-21 07:00:00	0.42	0.744052	24.424
2015-02-22 08:30:00	1900-02-21 08:00:00	1.038	0.817828	27.507
2015-02-22 09:30:00	1900-02-21 09:00:00	1.573	0.842874	31.258
2015-02-22 10:30:00	1900-02-21 10:00:00	1.985	0.961634	34.076
2015-02-22 11:30:00	1900-02-21 11:00:00	2.237	1.07497	35.556
2015-02-22 12:30:00	1900-02-21 12:00:00	2.342	1.24798	36.47
2015-02-22 13:30:00	1900-02-21 13:00:00	2.301	1.35877	36.903
2015-02-22 14:30:00	1900-02-21 14:00:00	2.07	1.49586	36.739
2015-02-22 15:30:00	1900-02-21 15:00:00	1.69	1.64978	36.202
2015-02-22 16:30:00	1900-02-21 16:00:00	1.133	1.82995	35.4
2015-02-22 17:30:00	1900-02-21 17:00:00	0.641	1.99166	34.664
2015-02-22 18:30:00	1900-02-21 18:00:00	0.202	2.04129	33.601
2015-02-22 19:30:00	1900-02-21 19:00:00	0	1.93661	30.964
2015-02-22 20:30:00	1900-02-21 20:00:00	0	1.77698	29.137
2015-02-22 21:30:00	1900-02-21 21:00:00	0	1.47807	27.81
2015-02-22 22:30:00	1900-02-21 22:00:00	0	1.12635	26.763
2015-02-22 23:30:00	1900-02-21 23:00:00	0	0.901672	25.971
2015-02-23 00:30:00	1900-02-22	0	0.871249	25.454
2015-02-23 01:30:00	1900-02-22 01:00:00	0	0.751799	24.787
2015-02-23 02:30:00	1900-02-22 02:00:00	0	0.743606	23.674
2015-02-23 03:30:00	1900-02-22 03:00:00	0	0.700918	22.436
2015-02-23 04:30:00	1900-02-22 04:00:00	0	0.664015	21.372
2015-02-23 05:30:00	1900-02-22 05:00:00	0	0.656519	20.751
2015-02-23 06:30:00	1900-02-22 06:00:00	0.01	0.702325	20.497
2015-02-23 07:30:00	1900-02-22 07:00:00	0.217	0.699459	20.633
2015-02-23 08:30:00	1900-02-22 08:00:00	0.791	0.585708	21.402
2015-02-23 09:30:00	1900-02-22 09:00:00	1.33	0.484489	22.523
2015-02-23 10:30:00	1900-02-22 10:00:00	1.765	0.423652	23.629
2015-02-23 11:30:00	1900-02-22 11:00:00	2.121	0.365681	24.627
2015-02-23 12:30:00	1900-02-22 12:00:00	2.262	0.35058	25.213
2015-02-23 13:30:00	1900-02-22 13:00:00	2.252	0.36456	25.412
2015-02-23 14:30:00	1900-02-22 14:00:00	2.191	0.416301	25.185
2015-02-23 15:30:00	1900-02-22 15:00:00	1.956	0.512471	24.459
2015-02-23 16:30:00	1900-02-22 16:00:00	1.478	0.633461	23.163
2015-02-23 17:30:00	1900-02-22 17:00:00	0.858	0.738599	21.439
2015-02-23 18:30:00	1900-02-22 18:00:00	0.233	0.78939	19.449
2015-02-23 19:30:00	1900-02-22 19:00:00	0	0.773909	17.683
2015-02-23 20:30:00	1900-02-22 20:00:00	0	0.732887	16.688
2015-02-23 21:30:00	1900-02-22 21:00:00	0	0.604317	16.048
2015-02-23 22:30:00	1900-02-22 22:00:00	0	0.432087	15.529
2015-02-23 23:30:00	1900-02-22 23:00:00	0	0.325502	15.095
2015-02-24 00:30:00	1900-02-23	0	0.378382	14.721
2015-02-24 01:30:00	1900-02-23 01:00:00	0	0.308964	14.455
2015-02-24 02:30:00	1900-02-23 02:00:00	0	0.375255	14.238
2015-02-24 03:30:00	1900-02-23 03:00:00	0	0.363939	13.968
2015-02-24 04:30:00	1900-02-23 04:00:00	0	0.3716	13.668
2015-02-24 05:30:00	1900-02-23 05:00:00	0	0.424863	13.374
2015-02-24 06:30:00	1900-02-23 06:00:00	0.019	0.518624	13.372
2015-02-24 07:30:00	1900-02-23 07:00:00	0.48	0.558199	14.763
2015-02-24 08:30:00	1900-02-23 08:00:00	1.219	0.416149	16.538
2015-02-24 09:30:00	1900-02-23 09:00:00	1.833	0.267673	18.521
2015-02-24 10:30:00	1900-02-23 10:00:00	2.264	0.173678	20.535
2015-02-24 11:30:00	1900-02-23 11:00:00	2.524	0.112009	22.3
2015-02-24 12:30:00	1900-02-23 12:00:00	2.622	0.104881	23.683
2015-02-24 13:30:00	1900-02-23 13:00:00	2.573	0.114268	24.56
2015-02-24 14:30:00	1900-02-23 14:00:00	2.379	0.163782	24.809
2015-02-24 15:30:00	1900-02-23 15:00:00	2.032	0.277569	24.472
2015-02-24 16:30:00	1900-02-23 16:00:00	1.514	0.439054	23.516
2015-02-24 17:30:00	1900-02-23 17:00:00	0.873	0.61241	21.955
2015-02-24 18:30:00	1900-02-23 18:00:00	0.229	0.720888	19.881
2015-02-24 19:30:00	1900-02-23 19:00:00	0	0.743032	17.718
2015-02-24 20:30:00	1900-02-23 20:00:00	0	0.72452	16.401
2015-02-24 21:30:00	1900-02-23 21:00:00	0	0.590875	15.648
2015-02-24 22:30:00	1900-02-23 22:00:00	0	0.430024	15.263
2015-02-24 23:30:00	1900-02-23 23:00:00	0	0.334783	15.017
2015-02-25 00:30:00	1900-02-24	0	0.386703	14.795
2015-02-25 01:30:00	1900-02-24 01:00:00	0	0.323259	14.622
2015-02-25 02:30:00	1900-02-24 02:00:00	0	0.400023	14.505
2015-02-25 03:30:00	1900-02-24 03:00:00	0	0.390806	14.142
2015-02-25 04:30:00	1900-02-24 04:00:00	0	0.41216	13.939
2015-02-25 05:30:00	1900-02-24 05:00:00	0	0.441829	13.614
2015-02-25 06:30:00	1900-02-24 06:00:00	0.018	0.55187	13.72
2015-02-25 07:30:00	1900-02-24 07:00:00	0.465	0.594201	15.586
2015-02-25 08:30:00	1900-02-24 08:00:00	1.189	0.428408	17.739
2015-02-25 09:30:00	1900-02-24 09:00:00	1.796	0.303757	20.101
2015-02-25 10:30:00	1900-02-24 10:00:00	2.22	0.209326	22.641
2015-02-25 11:30:00	1900-02-24 11:00:00	2.476	0.137437	24.836
2015-02-25 12:30:00	1900-02-24 12:00:00	2.576	0.141035	26.389
2015-02-25 13:30:00	1900-02-24 13:00:00	2.522	0.166997	27.28
2015-02-25 14:30:00	1900-02-24 14:00:00	2.285	0.220703	27.535
2015-02-25 15:30:00	1900-02-24 15:00:00	1.984	0.379133	27.289
2015-02-25 16:30:00	1900-02-24 16:00:00	1.437	0.508776	26.554
2015-02-25 17:30:00	1900-02-24 17:00:00	0.851	0.668379	25.425
2015-02-25 18:30:00	1900-02-24 18:00:00	0.145	0.774981	23.652
2015-02-25 19:30:00	1900-02-24 19:00:00	0	0.792513	21.954
2015-02-25 20:30:00	1900-02-24 20:00:00	0	0.760706	20.928
2015-02-25 21:30:00	1900-02-24 21:00:00	0	0.622152	19.584
2015-02-25 22:30:00	1900-02-24 22:00:00	0	0.43617	18.539
2015-02-25 23:30:00	1900-02-24 23:00:00	0	0.303694	18.4
2015-02-26 00:30:00	1900-02-25	0	0.37537	17.828
2015-02-26 01:30:00	1900-02-25 01:00:00	0	0.329623	17.386
2015-02-26 02:30:00	1900-02-25 02:00:00	0	0.415411	16.676
2015-02-26 03:30:00	1900-02-25 03:00:00	0	0.377446	16.066
2015-02-26 04:30:00	1900-02-25 04:00:00	0	0.397806	15.71
2015-02-26 05:30:00	1900-02-25 05:00:00	0	0.450644	15.534
2015-02-26 06:30:00	1900-02-25 06:00:00	0.019	0.534548	15.917
2015-02-26 07:30:00	1900-02-25 07:00:00	0.442	0.590307	18.157
2015-02-26 08:30:00	1900-02-25 08:00:00	1.12	0.442276	20.693
2015-02-26 09:30:00	1900-02-25 09:00:00	1.696	0.32571	23.724
2015-02-26 10:30:00	1900-02-25 10:00:00	2.11	0.243594	26.052
2015-02-26 11:30:00	1900-02-25 11:00:00	2.303	0.199005	28.217
2015-02-26 12:30:00	1900-02-25 12:00:00	2.338	0.227407	29.615
2015-02-26 13:30:00	1900-02-25 13:00:00	2.24	0.280919	30.254
2015-02-26 14:30:00	1900-02-25 14:00:00	2.049	0.348014	30.465
2015-02-26 15:30:00	1900-02-25 15:00:00	1.779	0.497666	30.302
2015-02-26 16:30:00	1900-02-25 16:00:00	1.338	0.674149	29.725
2015-02-26 17:30:00	1900-02-25 17:00:00	0.791	0.848251	28.728
2015-02-26 18:30:00	1900-02-25 18:00:00	0.202	0.934784	27.177
2015-02-26 19:30:00	1900-02-25 19:00:00	0	0.933154	24.886
2015-02-26 20:30:00	1900-02-25 20:00:00	0	0.895944	23.759
2015-02-26 21:30:00	1900-02-25 21:00:00	0	0.732199	23.037
2015-02-26 22:30:00	1900-02-25 22:00:00	0	0.554487	22.512
2015-02-26 23:30:00	1900-02-25 23:00:00	0	0.433157	22.071
2015-02-27 00:30:00	1900-02-26	0	0.469062	21.604
2015-02-27 01:30:00	1900-02-26 01:00:00	0	0.395518	20.909
2015-02-27 02:30:00	1900-02-26 02:00:00	0	0.451904	20.304
2015-02-27 03:30:00	1900-02-26 03:00:00	0	0.44109	20.001
2015-02-27 04:30:00	1900-02-26 04:00:00	0	0.452991	19.594
2015-02-27 05:30:00	1900-02-26 05:00:00	0	0.483608	19.3
2015-02-27 06:30:00	1900-02-26 06:00:00	0.018	0.577309	19.482
2015-02-27 07:30:00	1900-02-26 07:00:00	0.423	0.609782	21.278
2015-02-27 08:30:00	1900-02-26 08:00:00	1.072	0.514176	24.356
2015-02-27 09:30:00	1900-02-26 09:00:00	1.597	0.471392	27.946
2015-02-27 10:30:00	1900-02-26 10:00:00	1.821	0.476275	30.278
2015-02-27 11:30:00	1900-02-26 11:00:00	1.98	0.461956	31.751
2015-02-27 12:30:00	1900-02-26 12:00:00	2.162	0.584525	32.884
2015-02-27 13:30:00	1900-02-26 13:00:00	1.809	0.747466	33.236
2015-02-27 14:30:00	1900-02-26 14:00:00	1.14	0.90177	32.67
2015-02-27 15:30:00	1900-02-26 15:00:00	0.71	1.11195	31.905
2015-02-27 16:30:00	1900-02-26 16:00:00	0.572	1.23141	31.525
2015-02-27 17:30:00	1900-02-26 17:00:00	0.334	1.28903	30.864
2015-02-27 18:30:00	1900-02-26 18:00:00	0.078	1.29571	29.423
2015-02-27 19:30:00	1900-02-26 19:00:00	0	1.22723	27.545
2015-02-27 20:30:00	1900-02-26 20:00:00	0	1.13001	26.235
2015-02-27 21:30:00	1900-02-26 21:00:00	0	0.933495	25.137
2015-02-27 22:30:00	1900-02-26 22:00:00	0	0.732236	24.23
2015-02-27 23:30:00	1900-02-26 23:00:00	0	0.58071	23.403
2015-02-28 00:30:00	1900-02-27	0	0.602559	22.919
2015-02-28 01:30:00	1900-02-27 01:00:00	0	0.529839	22.849
2015-02-28 02:30:00	1900-02-27 02:00:00	0	0.559008	22.998
2015-02-28 03:30:00	1900-02-27 03:00:00	0	0.544893	23.234
2015-02-28 04:30:00	1900-02-27 04:00:00	0	0.545903	23.584
2015-02-28 05:30:00	1900-02-27 05:00:00	0	0.547786	24.054
2015-02-28 06:30:00	1900-02-27 06:00:00	0.004	0.602423	24.541
2015-02-28 07:30:00	1900-02-27 07:00:00	0.166	0.669921	25.905
2015-02-28 08:30:00	1900-02-27 08:00:00	0.576	0.680046	27.667
2015-02-28 09:30:00	1900-02-27 09:00:00	1.068	0.693678	29.796
2015-02-28 10:30:00	1900-02-27 10:00:00	1.604	0.770945	30.819
2015-02-28 11:30:00	1900-02-27 11:00:00	2.156	0.821964	31.496
2015-02-28 12:30:00	1900-02-27 12:00:00	2.239	0.919865	31.848
2015-02-28 13:30:00	1900-02-27 13:00:00	2.116	1.0407	31.684
2015-02-28 14:30:00	1900-02-27 14:00:00	1.967	1.08553	31.065
2015-02-28 15:30:00	1900-02-27 15:00:00	1.503	1.03808	29.113
2015-02-28 16:30:00	1900-02-27 16:00:00	0.948	1.0526	26.038
2015-02-28 17:30:00	1900-02-27 17:00:00	0.329	1.00264	23.367
2015-02-28 18:30:00	1900-02-27 18:00:00	0.154	0.935093	21.841
2015-02-28 19:30:00	1900-02-27 19:00:00	0	0.854222	20.367
2015-02-28 20:30:00	1900-02-27 20:00:00	0	0.795469	19.458
2015-02-28 21:30:00	1900-02-27 21:00:00	0	0.660438	18.7
2015-02-28 22:30:00	1900-02-27 22:00:00	0	0.494366	17.824
2015-02-28 23:30:00	1900-02-27 23:00:00	0	0.378651	17.036
2015-03-01 00:30:00	1900-02-28	0	0.448081	16.645
2015-03-01 01:30:00	1900-02-28 01:00:00	0	0.372916	16.583
2015-03-01 02:30:00	1900-02-28 02:00:00	0	0.401053	16.507
2015-03-01 03:30:00	1900-02-28 03:00:00	0	0.415392	16.265
2015-03-01 04:30:00	1900-02-28 04:00:00	0	0.424321	15.957
2015-03-01 05:30:00	1900-02-28 05:00:00	0	0.428171	15.914
2015-03-01 06:30:00	1900-02-28 06:00:00	0.014	0.466577	15.976
2015-03-01 07:30:00	1900-02-28 07:00:00	0.322	0.490281	16.649
2015-03-01 08:30:00	1900-02-28 08:00:00	0.969	0.437046	17.804
2015-03-01 09:30:00	1900-02-28 09:00:00	1.601	0.356831	19.285
2015-03-01 10:30:00	1900-02-28 10:00:00	2.147	0.278658	20.926
2015-03-01 11:30:00	1900-02-28 11:00:00	2.461	0.185167	22.415
2015-03-01 12:30:00	1900-02-28 12:00:00	2.586	0.156634	23.598
2015-03-01 13:30:00	1900-02-28 13:00:00	2.546	0.151246	24.368
2015-03-01 14:30:00	1900-02-28 14:00:00	2.359	0.195462	24.609
2015-03-01 15:30:00	1900-02-28 15:00:00	2.011	0.297438	24.419
2015-03-01 16:30:00	1900-02-28 16:00:00	1.493	0.45053	23.833
2015-03-01 17:30:00	1900-02-28 17:00:00	0.847	0.62348	22.833
2015-03-01 18:30:00	1900-02-28 18:00:00	0.204	0.740117	21.305
2015-03-01 19:30:00	1900-02-28 19:00:00	0	0.766498	19.353
2015-03-01 20:30:00	1900-02-28 20:00:00	0	0.72852	18.058
2015-03-01 21:30:00	1900-02-28 21:00:00	0	0.595764	17.064
2015-03-01 22:30:00	1900-02-28 22:00:00	0	0.421878	16.35
2015-03-01 23:30:00	1900-02-28 23:00:00	0	0.265525	15.872
2015-03-02 00:30:00	1900-02-28	0	0.359402	15.661
2015-03-02 01:30:00	1900-02-28 01:00:00	0	0.288366	15.62
2015-03-02 02:30:00	1900-02-28 02:00:00	0	0.360813	15.667
2015-03-02 03:30:00	1900-02-28 03:00:00	0	0.362057	15.706
2015-03-02 04:30:00	1900-02-28 04:00:00	0	0.394649	15.713
2015-03-02 05:30:00	1900-02-28 05:00:00	0	0.438545	15.665
2015-03-02 06:30:00	1900-02-28 06:00:00	0.011	0.522017	15.838
2015-03-02 07:30:00	1900-02-28 07:00:00	0.238	0.598814	17.188
2015-03-02 08:30:00	1900-02-28 08:00:00	0.447	0.4751	18.901
2015-03-02 09:30:00	1900-02-28 09:00:00	0.722	0.365389	20.834
2015-03-02 10:30:00	1900-02-28 10:00:00	1.585	0.319618	23.89
2015-03-02 11:30:00	1900-02-28 11:00:00	1.631	0.285179	25.962
2015-03-02 12:30:00	1900-02-28 12:00:00	1.41	0.344043	26.515
2015-03-02 13:30:00	1900-02-28 13:00:00	2.03	0.342225	27.676
2015-03-02 14:30:00	1900-02-28 14:00:00	1.69	0.471059	28.007
2015-03-02 15:30:00	1900-02-28 15:00:00	1.19	0.565565	27.397
2015-03-02 16:30:00	1900-02-28 16:00:00	0.852	0.644458	26.317
2015-03-02 17:30:00	1900-02-28 17:00:00	0.474	0.755095	24.799
2015-03-02 18:30:00	1900-02-28 18:00:00	0.069	0.778234	22.995
2015-03-02 19:30:00	1900-02-28 19:00:00	0	0.783499	21.542
2015-03-02 20:30:00	1900-02-28 20:00:00	0	0.732375	20.658
2015-03-02 21:30:00	1900-02-28 21:00:00	0	0.607418	19.844
2015-03-02 22:30:00	1900-02-28 22:00:00	0	0.448578	19.141
2015-03-02 23:30:00	1900-02-28 23:00:00	0	0.30465	18.676
2015-03-03 00:30:00	1900-03-01	0	0.383065	18.415
2015-03-03 01:30:00	1900-03-01 01:00:00	0	0.307496	18.222
2015-03-03 02:30:00	1900-03-01 02:00:00	0	0.384197	17.998
2015-03-03 03:30:00	1900-03-01 03:00:00	0	0.401727	17.803
2015-03-03 04:30:00	1900-03-01 04:00:00	0	0.398275	17.704
2015-03-03 05:30:00	1900-03-01 05:00:00	0	0.437552	17.486
2015-03-03 06:30:00	1900-03-01 06:00:00	0.011	0.533338	17.39
2015-03-03 07:30:00	1900-03-01 07:00:00	0.293	0.58791	18.279
2015-03-03 08:30:00	1900-03-01 08:00:00	0.832	0.451377	19.661
2015-03-03 09:30:00	1900-03-01 09:00:00	1.434	0.356893	21.626
2015-03-03 10:30:00	1900-03-01 10:00:00	1.878	0.292753	23.806
2015-03-03 11:30:00	1900-03-01 11:00:00	2.295	0.182098	25.566
2015-03-03 12:30:00	1900-03-01 12:00:00	2.423	0.181562	26.713
2015-03-03 13:30:00	1900-03-01 13:00:00	2.358	0.210846	27.402
2015-03-03 14:30:00	1900-03-01 14:00:00	1.863	0.256033	27.301
2015-03-03 15:30:00	1900-03-01 15:00:00	1.542	0.40956	26.739
2015-03-03 16:30:00	1900-03-01 16:00:00	1.19	0.568073	25.808
2015-03-03 17:30:00	1900-03-01 17:00:00	0.655	0.726722	24.458
2015-03-03 18:30:00	1900-03-01 18:00:00	0.132	0.787407	22.759
2015-03-03 19:30:00	1900-03-01 19:00:00	0	0.788768	21.068
2015-03-03 20:30:00	1900-03-01 20:00:00	0	0.749089	19.866
2015-03-03 21:30:00	1900-03-01 21:00:00	0	0.597203	18.995
2015-03-03 22:30:00	1900-03-01 22:00:00	0	0.424732	18.305
2015-03-03 23:30:00	1900-03-01 23:00:00	0	0.318391	17.737
2015-03-04 00:30:00	1900-03-02	0	0.397537	17.247
2015-03-04 01:30:00	1900-03-02 01:00:00	0	0.321489	16.908
2015-03-04 02:30:00	1900-03-02 02:00:00	0	0.37813	16.631
2015-03-04 03:30:00	1900-03-02 03:00:00	0	0.372764	16.358
2015-03-04 04:30:00	1900-03-02 04:00:00	0	0.396311	16.046
2015-03-04 05:30:00	1900-03-02 05:00:00	0	0.43072	15.646
2015-03-04 06:30:00	1900-03-02 06:00:00	0.011	0.540045	15.59
2015-03-04 07:30:00	1900-03-02 07:00:00	0.366	0.601062	16.626
2015-03-04 08:30:00	1900-03-02 08:00:00	1.111	0.467462	17.873
2015-03-04 09:30:00	1900-03-02 09:00:00	1.722	0.374931	19.298
2015-03-04 10:30:00	1900-03-02 10:00:00	2.191	0.25101	20.732
2015-03-04 11:30:00	1900-03-02 11:00:00	2.479	0.146091	21.939
2015-03-04 12:30:00	1900-03-02 12:00:00	2.594	0.128945	22.77
2015-03-04 13:30:00	1900-03-02 13:00:00	2.55	0.125716	23.15
2015-03-04 14:30:00	1900-03-02 14:00:00	2.355	0.16598	23.075
2015-03-04 15:30:00	1900-03-02 15:00:00	1.995	0.269019	22.686
2015-03-04 16:30:00	1900-03-02 16:00:00	1.472	0.428934	21.947
2015-03-04 17:30:00	1900-03-02 17:00:00	0.812	0.602148	20.854
2015-03-04 18:30:00	1900-03-02 18:00:00	0.169	0.700026	19.467
2015-03-04 19:30:00	1900-03-02 19:00:00	0	0.737175	18.496
2015-03-04 20:30:00	1900-03-02 20:00:00	0	0.700914	18.151
2015-03-04 21:30:00	1900-03-02 21:00:00	0	0.573923	17.863
2015-03-04 22:30:00	1900-03-02 22:00:00	0	0.412231	17.7
2015-03-04 23:30:00	1900-03-02 23:00:00	0	0.290782	17.57
2015-03-05 00:30:00	1900-03-03	0	0.364532	17.594
2015-03-05 01:30:00	1900-03-03 01:00:00	0	0.267768	17.669
2015-03-05 02:30:00	1900-03-03 02:00:00	0	0.346339	17.562
2015-03-05 03:30:00	1900-03-03 03:00:00	0	0.363803	17.181
2015-03-05 04:30:00	1900-03-03 04:00:00	0	0.390794	16.829
2015-03-05 05:30:00	1900-03-03 05:00:00	0	0.434902	16.502
2015-03-05 06:30:00	1900-03-03 06:00:00	0.008	0.527871	16.091
2015-03-05 07:30:00	1900-03-03 07:00:00	0.431	0.59181	16.513
2015-03-05 08:30:00	1900-03-03 08:00:00	1.171	0.446039	17.334
2015-03-05 09:30:00	1900-03-03 09:00:00	1.806	0.29773	18.452
2015-03-05 10:30:00	1900-03-03 10:00:00	2.235	0.193662	19.708
2015-03-05 11:30:00	1900-03-03 11:00:00	2.51	0.0991298	20.84
2015-03-05 12:30:00	1900-03-03 12:00:00	2.62	0.0708776	21.839
2015-03-05 13:30:00	1900-03-03 13:00:00	2.575	0.0839591	22.631
2015-03-05 14:30:00	1900-03-03 14:00:00	2.378	0.119215	22.946
2015-03-05 15:30:00	1900-03-03 15:00:00	2.021	0.217091	22.632
2015-03-05 16:30:00	1900-03-03 16:00:00	1.488	0.367852	21.724
2015-03-05 17:30:00	1900-03-03 17:00:00	0.829	0.540403	20.382
2015-03-05 18:30:00	1900-03-03 18:00:00	0.178	0.665231	18.751
2015-03-05 19:30:00	1900-03-03 19:00:00	0	0.713159	17.214
2015-03-05 20:30:00	1900-03-03 20:00:00	0	0.694758	16.373
2015-03-05 21:30:00	1900-03-03 21:00:00	0	0.571361	15.642
2015-03-05 22:30:00	1900-03-03 22:00:00	0	0.394014	15.078
2015-03-05 23:30:00	1900-03-03 23:00:00	0	0.268832	14.649
2015-03-06 00:30:00	1900-03-04	0	0.339721	14.276
2015-03-06 01:30:00	1900-03-04 01:00:00	0	0.288067	14.027
2015-03-06 02:30:00	1900-03-04 02:00:00	0	0.341378	13.913
2015-03-06 03:30:00	1900-03-04 03:00:00	0	0.364849	13.923
2015-03-06 04:30:00	1900-03-04 04:00:00	0	0.383637	13.851
2015-03-06 05:30:00	1900-03-04 05:00:00	0	0.407535	13.974
2015-03-06 06:30:00	1900-03-04 06:00:00	0.007	0.547104	14.515
2015-03-06 07:30:00	1900-03-04 07:00:00	0.344	0.618838	15.899
2015-03-06 08:30:00	1900-03-04 08:00:00	1.074	0.544989	17.241
2015-03-06 09:30:00	1900-03-04 09:00:00	1.665	0.454256	18.653
2015-03-06 10:30:00	1900-03-04 10:00:00	2.118	0.346172	20.025
2015-03-06 11:30:00	1900-03-04 11:00:00	2.395	0.225356	21.231
2015-03-06 12:30:00	1900-03-04 12:00:00	2.506	0.143741	22.078
2015-03-06 13:30:00	1900-03-04 13:00:00	2.481	0.108517	22.627
2015-03-06 14:30:00	1900-03-04 14:00:00	2.298	0.136091	22.842
2015-03-06 15:30:00	1900-03-04 15:00:00	1.911	0.232731	22.609
2015-03-06 16:30:00	1900-03-04 16:00:00	1.415	0.370274	21.992
2015-03-06 17:30:00	1900-03-04 17:00:00	0.76	0.537015	20.929
2015-03-06 18:30:00	1900-03-04 18:00:00	0.157	0.64927	19.598
2015-03-06 19:30:00	1900-03-04 19:00:00	0	0.686118	18.417
2015-03-06 20:30:00	1900-03-04 20:00:00	0	0.663429	17.749
2015-03-06 21:30:00	1900-03-04 21:00:00	0	0.561247	17.097
2015-03-06 22:30:00	1900-03-04 22:00:00	0	0.413786	16.485
2015-03-06 23:30:00	1900-03-04 23:00:00	0	0.291047	15.97
2015-03-07 00:30:00	1900-03-05	0	0.381345	15.565
2015-03-07 01:30:00	1900-03-05 01:00:00	0	0.297527	15.317
2015-03-07 02:30:00	1900-03-05 02:00:00	0	0.334604	15.513
2015-03-07 03:30:00	1900-03-05 03:00:00	0	0.365228	15.717
2015-03-07 04:30:00	1900-03-05 04:00:00	0	0.403564	15.738
2015-03-07 05:30:00	1900-03-05 05:00:00	0	0.411447	15.58
2015-03-07 06:30:00	1900-03-05 06:00:00	0.002	0.45875	15.6
2015-03-07 07:30:00	1900-03-05 07:00:00	0.198	0.519313	16.538
2015-03-07 08:30:00	1900-03-05 08:00:00	0.623	0.502318	17.765
2015-03-07 09:30:00	1900-03-05 09:00:00	1.057	0.463389	19.1
2015-03-07 10:30:00	1900-03-05 10:00:00	1.583	0.336299	20.593
2015-03-07 11:30:00	1900-03-05 11:00:00	2.135	0.223741	22.145
2015-03-07 12:30:00	1900-03-05 12:00:00	2.436	0.190653	23.383
2015-03-07 13:30:00	1900-03-05 13:00:00	2.468	0.135806	24.036
2015-03-07 14:30:00	1900-03-05 14:00:00	2.28	0.178003	24.091
2015-03-07 15:30:00	1900-03-05 15:00:00	1.933	0.245823	23.767
2015-03-07 16:30:00	1900-03-05 16:00:00	1.417	0.390084	23.076
2015-03-07 17:30:00	1900-03-05 17:00:00	0.775	0.562936	22.029
2015-03-07 18:30:00	1900-03-05 18:00:00	0.157	0.673927	20.58
2015-03-07 19:30:00	1900-03-05 19:00:00	0	0.700329	19.065
2015-03-07 20:30:00	1900-03-05 20:00:00	0	0.676298	18.218
2015-03-07 21:30:00	1900-03-05 21:00:00	0	0.562791	17.523
2015-03-07 22:30:00	1900-03-05 22:00:00	0	0.425189	16.895
2015-03-07 23:30:00	1900-03-05 23:00:00	0	0.331132	16.408
2015-03-08 00:30:00	1900-03-06	0	0.410318	16.155
2015-03-08 01:30:00	1900-03-06 01:00:00	0	0.300532	16.096
2015-03-08 02:30:00	1900-03-06 02:00:00	0	0.362288	16.256
2015-03-08 03:30:00	1900-03-06 03:00:00	0	0.368124	16.304
2015-03-08 04:30:00	1900-03-06 04:00:00	0	0.388698	16.241
2015-03-08 05:30:00	1900-03-06 05:00:00	0	0.403285	16.219
2015-03-08 06:30:00	1900-03-06 06:00:00	0.001	0.447003	16.242
2015-03-08 07:30:00	1900-03-06 07:00:00	0.212	0.484556	17.272
2015-03-08 08:30:00	1900-03-06 08:00:00	0.901	0.467732	18.657
2015-03-08 09:30:00	1900-03-06 09:00:00	1.554	0.373135	20.198
2015-03-08 10:30:00	1900-03-06 10:00:00	2.043	0.268465	21.575
2015-03-08 11:30:00	1900-03-06 11:00:00	2.324	0.20831	22.636
2015-03-08 12:30:00	1900-03-06 12:00:00	2.484	0.192804	23.455
2015-03-08 13:30:00	1900-03-06 13:00:00	2.475	0.140431	23.819
2015-03-08 14:30:00	1900-03-06 14:00:00	2.285	0.171292	23.831
2015-03-08 15:30:00	1900-03-06 15:00:00	1.935	0.259819	23.551
2015-03-08 16:30:00	1900-03-06 16:00:00	1.425	0.410346	22.913
2015-03-08 17:30:00	1900-03-06 17:00:00	0.783	0.609693	21.867
2015-03-08 18:30:00	1900-03-06 18:00:00	0.154	0.6955	20.417
2015-03-08 19:30:00	1900-03-06 19:00:00	0	0.712034	18.977
2015-03-08 20:30:00	1900-03-06 20:00:00	0	0.682029	18.238
2015-03-08 21:30:00	1900-03-06 21:00:00	0	0.563926	17.69
2015-03-08 22:30:00	1900-03-06 22:00:00	0	0.421269	17.232
2015-03-08 23:30:00	1900-03-06 23:00:00	0	0.324389	16.847
2015-03-09 00:30:00	1900-03-07	0	0.397451	16.512
2015-03-09 01:30:00	1900-03-07 01:00:00	0	0.310124	16.186
2015-03-09 02:30:00	1900-03-07 02:00:00	0	0.366402	15.893
2015-03-09 03:30:00	1900-03-07 03:00:00	0	0.382976	15.65
2015-03-09 04:30:00	1900-03-07 04:00:00	0	0.391337	15.45
2015-03-09 05:30:00	1900-03-07 05:00:00	0	0.392015	15.337
2015-03-09 06:30:00	1900-03-07 06:00:00	0.004	0.436345	15.547
2015-03-09 07:30:00	1900-03-07 07:00:00	0.362	0.467122	17.578
2015-03-09 08:30:00	1900-03-07 08:00:00	0.977	0.468841	19.182
2015-03-09 09:30:00	1900-03-07 09:00:00	1.535	0.455202	20.636
2015-03-09 10:30:00	1900-03-07 10:00:00	1.977	0.400581	22.063
2015-03-09 11:30:00	1900-03-07 11:00:00	2.213	0.316712	23.199
2015-03-09 12:30:00	1900-03-07 12:00:00	2.253	0.255615	23.9
2015-03-09 13:30:00	1900-03-07 13:00:00	2.083	0.222525	24.101
2015-03-09 14:30:00	1900-03-07 14:00:00	1.881	0.255971	23.905
2015-03-09 15:30:00	1900-03-07 15:00:00	1.556	0.327278	23.42
2015-03-09 16:30:00	1900-03-07 16:00:00	1.211	0.470516	22.763
2015-03-09 17:30:00	1900-03-07 17:00:00	0.583	0.634187	21.677
2015-03-09 18:30:00	1900-03-07 18:00:00	0.123	0.727361	20.317
2015-03-09 19:30:00	1900-03-07 19:00:00	0	0.742781	18.831
2015-03-09 20:30:00	1900-03-07 20:00:00	0	0.705351	17.9
2015-03-09 21:30:00	1900-03-07 21:00:00	0	0.570905	17.089
2015-03-09 22:30:00	1900-03-07 22:00:00	0	0.39713	16.381
2015-03-09 23:30:00	1900-03-07 23:00:00	0	0.243055	15.776
2015-03-10 00:30:00	1900-03-08	0	0.366549	15.209
2015-03-10 01:30:00	1900-03-08 01:00:00	0	0.272983	14.677
2015-03-10 02:30:00	1900-03-08 02:00:00	0	0.337841	14.174
2015-03-10 03:30:00	1900-03-08 03:00:00	0	0.335899	13.729
2015-03-10 04:30:00	1900-03-08 04:00:00	0	0.370539	13.315
2015-03-10 05:30:00	1900-03-08 05:00:00	0	0.401902	12.909
2015-03-10 06:30:00	1900-03-08 06:00:00	0.004	0.526592	12.647
2015-03-10 07:30:00	1900-03-08 07:00:00	0.411	0.595116	14.252
2015-03-10 08:30:00	1900-03-08 08:00:00	1.063	0.419505	16.13
2015-03-10 09:30:00	1900-03-08 09:00:00	1.666	0.28676	18.209
2015-03-10 10:30:00	1900-03-08 10:00:00	2.134	0.175915	20.179
2015-03-10 11:30:00	1900-03-08 11:00:00	2.389	0.0960702	21.96
2015-03-10 12:30:00	1900-03-08 12:00:00	2.546	0.0992294	23.452
2015-03-10 13:30:00	1900-03-08 13:00:00	2.53	0.113236	24.368
2015-03-10 14:30:00	1900-03-08 14:00:00	2.332	0.158065	24.651
2015-03-10 15:30:00	1900-03-08 15:00:00	1.975	0.268843	24.444
2015-03-10 16:30:00	1900-03-08 16:00:00	1.45	0.435739	23.86
2015-03-10 17:30:00	1900-03-08 17:00:00	0.778	0.62561	22.851
2015-03-10 18:30:00	1900-03-08 18:00:00	0.145	0.733296	21.243
2015-03-10 19:30:00	1900-03-08 19:00:00	0	0.749208	19.133
2015-03-10 20:30:00	1900-03-08 20:00:00	0	0.713637	18.132
2015-03-10 21:30:00	1900-03-08 21:00:00	0	0.570296	17.444
2015-03-10 22:30:00	1900-03-08 22:00:00	0	0.412091	16.756
2015-03-10 23:30:00	1900-03-08 23:00:00	0	0.281562	15.975
2015-03-11 00:30:00	1900-03-09	0	0.356861	15.566
2015-03-11 01:30:00	1900-03-09 01:00:00	0	0.27899	15.253
2015-03-11 02:30:00	1900-03-09 02:00:00	0	0.357399	14.966
2015-03-11 03:30:00	1900-03-09 03:00:00	0	0.350651	14.658
2015-03-11 04:30:00	1900-03-09 04:00:00	0	0.38348	14.306
2015-03-11 05:30:00	1900-03-09 05:00:00	0	0.387773	14.042
2015-03-11 06:30:00	1900-03-09 06:00:00	0.002	0.528212	13.919
2015-03-11 07:30:00	1900-03-09 07:00:00	0.417	0.586176	15.809
2015-03-11 08:30:00	1900-03-09 08:00:00	1.145	0.427342	17.872
2015-03-11 09:30:00	1900-03-09 09:00:00	1.772	0.299463	19.332
2015-03-11 10:30:00	1900-03-09 10:00:00	2.219	0.180758	20.835
2015-03-11 11:30:00	1900-03-09 11:00:00	2.482	0.102441	22.227
2015-03-11 12:30:00	1900-03-09 12:00:00	2.578	0.094371	23.444
2015-03-11 13:30:00	1900-03-09 13:00:00	2.518	0.0940639	24.274
2015-03-11 14:30:00	1900-03-09 14:00:00	2.313	0.152539	24.566
2015-03-11 15:30:00	1900-03-09 15:00:00	1.953	0.262536	24.343
2015-03-11 16:30:00	1900-03-09 16:00:00	1.433	0.427909	23.735
2015-03-11 17:30:00	1900-03-09 17:00:00	0.774	0.595957	22.788
2015-03-11 18:30:00	1900-03-09 18:00:00	0.126	0.697563	21.403
2015-03-11 19:30:00	1900-03-09 19:00:00	0	0.738492	19.72
2015-03-11 20:30:00	1900-03-09 20:00:00	0	0.708601	18.847
2015-03-11 21:30:00	1900-03-09 21:00:00	0	0.568364	18.094
2015-03-11 22:30:00	1900-03-09 22:00:00	0	0.421775	17.406
2015-03-11 23:30:00	1900-03-09 23:00:00	0	0.293142	16.749
2015-03-12 00:30:00	1900-03-10	0	0.357443	16.178
2015-03-12 01:30:00	1900-03-10 01:00:00	0	0.287909	15.647
2015-03-12 02:30:00	1900-03-10 02:00:00	0	0.36052	15.226
2015-03-12 03:30:00	1900-03-10 03:00:00	0	0.353778	14.938
2015-03-12 04:30:00	1900-03-10 04:00:00	0	0.378011	14.732
2015-03-12 05:30:00	1900-03-10 05:00:00	0	0.40997	14.518
2015-03-12 06:30:00	1900-03-10 06:00:00	0.002	0.527194	14.396
2015-03-12 07:30:00	1900-03-10 07:00:00	0.346	0.596497	16.125
2015-03-12 08:30:00	1900-03-10 08:00:00	1.069	0.437959	17.928
2015-03-12 09:30:00	1900-03-10 09:00:00	1.718	0.353501	19.764
2015-03-12 10:30:00	1900-03-10 10:00:00	2.084	0.293644	21.401
2015-03-12 11:30:00	1900-03-10 11:00:00	2.352	0.194569	22.735
2015-03-12 12:30:00	1900-03-10 12:00:00	2.516	0.131136	23.753
2015-03-12 13:30:00	1900-03-10 13:00:00	2.428	0.133277	24.328
2015-03-12 14:30:00	1900-03-10 14:00:00	2.286	0.198261	24.558
2015-03-12 15:30:00	1900-03-10 15:00:00	1.675	0.278865	23.984
2015-03-12 16:30:00	1900-03-10 16:00:00	1.394	0.433885	23.102
2015-03-12 17:30:00	1900-03-10 17:00:00	0.754	0.595559	21.685
2015-03-12 18:30:00	1900-03-10 18:00:00	0.124	0.676653	19.728
2015-03-12 19:30:00	1900-03-10 19:00:00	0	0.720818	17.811
2015-03-12 20:30:00	1900-03-10 20:00:00	0	0.687456	16.556
2015-03-12 21:30:00	1900-03-10 21:00:00	0	0.554204	15.653
2015-03-12 22:30:00	1900-03-10 22:00:00	0	0.393421	14.988
2015-03-12 23:30:00	1900-03-10 23:00:00	0	0.254137	14.461
2015-03-13 00:30:00	1900-03-11	0	0.339164	13.974
2015-03-13 01:30:00	1900-03-11 01:00:00	0	0.270888	13.504
2015-03-13 02:30:00	1900-03-11 02:00:00	0	0.328719	13.136
2015-03-13 03:30:00	1900-03-11 03:00:00	0	0.342782	12.822
2015-03-13 04:30:00	1900-03-11 04:00:00	0	0.396106	12.437
2015-03-13 05:30:00	1900-03-11 05:00:00	0	0.432508	12.003
2015-03-13 06:30:00	1900-03-11 06:00:00	0.001	0.512514	11.74
2015-03-13 07:30:00	1900-03-11 07:00:00	0.243	0.582362	13.009
2015-03-13 08:30:00	1900-03-11 08:00:00	1.045	0.428142	15.142
2015-03-13 09:30:00	1900-03-11 09:00:00	1.756	0.282081	17.655
2015-03-13 10:30:00	1900-03-11 10:00:00	2.21	0.177182	20.106
2015-03-13 11:30:00	1900-03-11 11:00:00	2.473	0.0726264	22.218
2015-03-13 12:30:00	1900-03-11 12:00:00	2.55	0.0712444	24.045
2015-03-13 13:30:00	1900-03-11 13:00:00	2.378	0.0906981	25.304
2015-03-13 14:30:00	1900-03-11 14:00:00	2.229	0.145142	26.088
2015-03-13 15:30:00	1900-03-11 15:00:00	1.945	0.252916	26.394
2015-03-13 16:30:00	1900-03-11 16:00:00	1.29	0.401894	26.106
2015-03-13 17:30:00	1900-03-11 17:00:00	0.42	0.556393	25.048
2015-03-13 18:30:00	1900-03-11 18:00:00	0.059	0.672447	22.806
2015-03-13 19:30:00	1900-03-11 19:00:00	0	0.711723	20.276
2015-03-13 20:30:00	1900-03-11 20:00:00	0	0.676987	18.842
2015-03-13 21:30:00	1900-03-11 21:00:00	0	0.567952	17.977
2015-03-13 22:30:00	1900-03-11 22:00:00	0	0.429455	17.414
2015-03-13 23:30:00	1900-03-11 23:00:00	0	0.288118	16.571
2015-03-14 00:30:00	1900-03-12	0	0.358938	15.661
2015-03-14 01:30:00	1900-03-12 01:00:00	0	0.28168	15.157
2015-03-14 02:30:00	1900-03-12 02:00:00	0	0.361416	14.73
2015-03-14 03:30:00	1900-03-12 03:00:00	0	0.342402	14.393
2015-03-14 04:30:00	1900-03-12 04:00:00	0	0.37595	14.06
2015-03-14 05:30:00	1900-03-12 05:00:00	0	0.391308	13.769
2015-03-14 06:30:00	1900-03-12 06:00:00	0	0.439273	13.748
2015-03-14 07:30:00	1900-03-12 07:00:00	0.419	0.507092	16.395
2015-03-14 08:30:00	1900-03-12 08:00:00	1.154	0.436754	19.439
2015-03-14 09:30:00	1900-03-12 09:00:00	1.758	0.313626	23.301
2015-03-14 10:30:00	1900-03-12 10:00:00	2.164	0.214351	25.717
2015-03-14 11:30:00	1900-03-12 11:00:00	2.384	0.141205	27.204
2015-03-14 12:30:00	1900-03-12 12:00:00	2.361	0.156073	27.993
2015-03-14 13:30:00	1900-03-12 13:00:00	2.235	0.186889	28.266
2015-03-14 14:30:00	1900-03-12 14:00:00	1.884	0.249895	27.911
2015-03-14 15:30:00	1900-03-12 15:00:00	1.422	0.354552	26.994
2015-03-14 16:30:00	1900-03-12 16:00:00	0.74	0.503202	25.453
2015-03-14 17:30:00	1900-03-12 17:00:00	0.339	0.671132	23.907
2015-03-14 18:30:00	1900-03-12 18:00:00	0.056	0.740633	22.299
2015-03-14 19:30:00	1900-03-12 19:00:00	0	0.742278	20.849
2015-03-14 20:30:00	1900-03-12 20:00:00	0	0.696617	19.992
2015-03-14 21:30:00	1900-03-12 21:00:00	0	0.571636	18.788
2015-03-14 22:30:00	1900-03-12 22:00:00	0	0.430556	18
2015-03-14 23:30:00	1900-03-12 23:00:00	0	0.305579	17.49
2015-03-15 00:30:00	1900-03-13	0	0.391985	17.071
2015-03-15 01:30:00	1900-03-13 01:00:00	0	0.312518	16.662
2015-03-15 02:30:00	1900-03-13 02:00:00	0	0.357291	16.451
2015-03-15 03:30:00	1900-03-13 03:00:00	0	0.385588	16.369
2015-03-15 04:30:00	1900-03-13 04:00:00	0	0.399317	16.188
2015-03-15 05:30:00	1900-03-13 05:00:00	0	0.399231	15.944
2015-03-15 06:30:00	1900-03-13 06:00:00	0	0.431791	15.729
2015-03-15 07:30:00	1900-03-13 07:00:00	0.236	0.491434	16.158
2015-03-15 08:30:00	1900-03-13 08:00:00	0.719	0.451038	17.095
2015-03-15 09:30:00	1900-03-13 09:00:00	1.319	0.346979	18.564
2015-03-15 10:30:00	1900-03-13 10:00:00	1.972	0.253071	20.408
2015-03-15 11:30:00	1900-03-13 11:00:00	2.376	0.160602	22.245
2015-03-15 12:30:00	1900-03-13 12:00:00	2.454	0.188352	23.813
2015-03-15 13:30:00	1900-03-13 13:00:00	2.222	0.258873	24.919
2015-03-15 14:30:00	1900-03-13 14:00:00	1.404	0.318578	25.067
2015-03-15 15:30:00	1900-03-13 15:00:00	0.753	0.424082	24.431
2015-03-15 16:30:00	1900-03-13 16:00:00	0.524	0.551601	23.741
2015-03-15 17:30:00	1900-03-13 17:00:00	0.503	0.652404	23.198
2015-03-15 18:30:00	1900-03-13 18:00:00	0.085	0.751297	21.675
2015-03-15 19:30:00	1900-03-13 19:00:00	0	0.761892	19.891
2015-03-15 20:30:00	1900-03-13 20:00:00	0	0.708967	18.913
2015-03-15 21:30:00	1900-03-13 21:00:00	0	0.565427	17.967
2015-03-15 22:30:00	1900-03-13 22:00:00	0	0.4015	17.414
2015-03-15 23:30:00	1900-03-13 23:00:00	0	0.265378	17.101
2015-03-16 00:30:00	1900-03-14	0	0.352301	16.662
2015-03-16 01:30:00	1900-03-14 01:00:00	0	0.266133	16.266
2015-03-16 02:30:00	1900-03-14 02:00:00	0	0.351478	15.931
2015-03-16 03:30:00	1900-03-14 03:00:00	0	0.336796	15.721
2015-03-16 04:30:00	1900-03-14 04:00:00	0	0.38383	15.647
2015-03-16 05:30:00	1900-03-14 05:00:00	0	0.419355	15.698
2015-03-16 06:30:00	1900-03-14 06:00:00	0	0.519171	15.985
2015-03-16 07:30:00	1900-03-14 07:00:00	0.304	0.604931	17.792
2015-03-16 08:30:00	1900-03-14 08:00:00	0.884	0.463483	20.54
2015-03-16 09:30:00	1900-03-14 09:00:00	1.391	0.380635	24.277
2015-03-16 10:30:00	1900-03-14 10:00:00	1.804	0.369718	27.174
2015-03-16 11:30:00	1900-03-14 11:00:00	2.063	0.297297	29.276
2015-03-16 12:30:00	1900-03-14 12:00:00	1.969	0.290716	30.499
2015-03-16 13:30:00	1900-03-14 13:00:00	1.754	0.347727	31.015
2015-03-16 14:30:00	1900-03-14 14:00:00	1.425	0.438354	31.131
2015-03-16 15:30:00	1900-03-14 15:00:00	0.753	0.672964	29.922
2015-03-16 16:30:00	1900-03-14 16:00:00	0.467	0.778239	28.075
2015-03-16 17:30:00	1900-03-14 17:00:00	0.293	0.889545	27.41
2015-03-16 18:30:00	1900-03-14 18:00:00	0.044	0.932425	26.468
2015-03-16 19:30:00	1900-03-14 19:00:00	0	0.904952	25.616
2015-03-16 20:30:00	1900-03-14 20:00:00	0	0.835131	25.81
2015-03-16 21:30:00	1900-03-14 21:00:00	0	0.685578	26.085
2015-03-16 22:30:00	1900-03-14 22:00:00	0	0.511655	26.148
2015-03-16 23:30:00	1900-03-14 23:00:00	0	0.39586	25.705
2015-03-17 00:30:00	1900-03-15	0	0.486276	24.292
2015-03-17 01:30:00	1900-03-15 01:00:00	0	0.375263	22.528
2015-03-17 02:30:00	1900-03-15 02:00:00	0	0.418448	21.139
2015-03-17 03:30:00	1900-03-15 03:00:00	0	0.433589	20.371
2015-03-17 04:30:00	1900-03-15 04:00:00	0	0.426293	19.907
2015-03-17 05:30:00	1900-03-15 05:00:00	0	0.48074	19.629
2015-03-17 06:30:00	1900-03-15 06:00:00	0	0.580667	19.686
2015-03-17 07:30:00	1900-03-15 07:00:00	0.107	0.65821	19.966
2015-03-17 08:30:00	1900-03-15 08:00:00	0.493	0.561129	20.709
2015-03-17 09:30:00	1900-03-15 09:00:00	1.039	0.453133	21.866
2015-03-17 10:30:00	1900-03-15 10:00:00	1.886	0.394317	23.613
2015-03-17 11:30:00	1900-03-15 11:00:00	2.284	0.358493	24.989
2015-03-17 12:30:00	1900-03-15 12:00:00	2.387	0.305746	25.595
2015-03-17 13:30:00	1900-03-15 13:00:00	2.244	0.300134	25.416
2015-03-17 14:30:00	1900-03-15 14:00:00	2.036	0.429116	24.962
2015-03-17 15:30:00	1900-03-15 15:00:00	1.722	0.551857	24.514
2015-03-17 16:30:00	1900-03-15 16:00:00	1.234	0.662931	23.771
2015-03-17 17:30:00	1900-03-15 17:00:00	0.642	0.735058	22.648
2015-03-17 18:30:00	1900-03-15 18:00:00	0.086	0.800216	21.182
2015-03-17 19:30:00	1900-03-15 19:00:00	0	0.802773	20.047
2015-03-17 20:30:00	1900-03-15 20:00:00	0	0.751897	19.463
2015-03-17 21:30:00	1900-03-15 21:00:00	0	0.602927	19.028
2015-03-17 22:30:00	1900-03-15 22:00:00	0	0.439022	18.713
2015-03-17 23:30:00	1900-03-15 23:00:00	0	0.310543	18.489
2015-03-18 00:30:00	1900-03-16	0	0.401019	18.265
2015-03-18 01:30:00	1900-03-16 01:00:00	0	0.297503	18.042
2015-03-18 02:30:00	1900-03-16 02:00:00	0	0.383588	17.835
2015-03-18 03:30:00	1900-03-16 03:00:00	0	0.380198	17.601
2015-03-18 04:30:00	1900-03-16 04:00:00	0	0.402301	17.366
2015-03-18 05:30:00	1900-03-16 05:00:00	0	0.420058	17.208
2015-03-18 06:30:00	1900-03-16 06:00:00	0	0.545836	17.026
2015-03-18 07:30:00	1900-03-16 07:00:00	0.288	0.622989	17.937
2015-03-18 08:30:00	1900-03-16 08:00:00	0.943	0.488236	19.15
2015-03-18 09:30:00	1900-03-16 09:00:00	1.574	0.375712	20.781
2015-03-18 10:30:00	1900-03-16 10:00:00	2.095	0.313306	22.472
2015-03-18 11:30:00	1900-03-16 11:00:00	2.37	0.224923	23.956
2015-03-18 12:30:00	1900-03-16 12:00:00	2.471	0.187497	25.152
2015-03-18 13:30:00	1900-03-16 13:00:00	2.421	0.184197	25.964
2015-03-18 14:30:00	1900-03-16 14:00:00	2.218	0.241735	26.452
2015-03-18 15:30:00	1900-03-16 15:00:00	1.852	0.396162	26.614
2015-03-18 16:30:00	1900-03-16 16:00:00	1.291	0.585034	26.496
2015-03-18 17:30:00	1900-03-16 17:00:00	0.691	0.776344	26.06
2015-03-18 18:30:00	1900-03-16 18:00:00	0.096	0.858082	24.495
2015-03-18 19:30:00	1900-03-16 19:00:00	0	0.86546	22.823
2015-03-18 20:30:00	1900-03-16 20:00:00	0	0.809344	22.449
2015-03-18 21:30:00	1900-03-16 21:00:00	0	0.661945	22.462
2015-03-18 22:30:00	1900-03-16 22:00:00	0	0.475931	22.633
2015-03-18 23:30:00	1900-03-16 23:00:00	0	0.35715	22.659
2015-03-19 00:30:00	1900-03-17	0	0.404251	22.631
2015-03-19 01:30:00	1900-03-17 01:00:00	0	0.332737	22.659
2015-03-19 02:30:00	1900-03-17 02:00:00	0	0.415927	22.647
2015-03-19 03:30:00	1900-03-17 03:00:00	0	0.413485	22.593
2015-03-19 04:30:00	1900-03-17 04:00:00	0	0.432156	22.571
2015-03-19 05:30:00	1900-03-17 05:00:00	0	0.458281	22.551
2015-03-19 06:30:00	1900-03-17 06:00:00	0	0.569277	22.486
2015-03-19 07:30:00	1900-03-17 07:00:00	0.309	0.645604	23.406
2015-03-19 08:30:00	1900-03-17 08:00:00	0.987	0.536434	24.878
2015-03-19 09:30:00	1900-03-17 09:00:00	1.578	0.453531	25.432
2015-03-19 10:30:00	1900-03-17 10:00:00	2.011	0.382407	25.655
2015-03-19 11:30:00	1900-03-17 11:00:00	2.287	0.33531	26.27
2015-03-19 12:30:00	1900-03-17 12:00:00	2.413	0.339053	26.442
2015-03-19 13:30:00	1900-03-17 13:00:00	2.387	0.33289	26.087
2015-03-19 14:30:00	1900-03-17 14:00:00	2.2	0.373799	25.433
2015-03-19 15:30:00	1900-03-17 15:00:00	1.842	0.506313	24.469
2015-03-19 16:30:00	1900-03-17 16:00:00	1.314	0.640134	23.285
2015-03-19 17:30:00	1900-03-17 17:00:00	0.661	0.742634	21.903
2015-03-19 18:30:00	1900-03-17 18:00:00	0.082	0.803065	20.36
2015-03-19 19:30:00	1900-03-17 19:00:00	0	0.809309	19.323
2015-03-19 20:30:00	1900-03-17 20:00:00	0	0.752353	18.793
2015-03-19 21:30:00	1900-03-17 21:00:00	0	0.615562	18.329
2015-03-19 22:30:00	1900-03-17 22:00:00	0	0.458756	17.85
2015-03-19 23:30:00	1900-03-17 23:00:00	0	0.325167	17.382
2015-03-20 00:30:00	1900-03-18	0	0.388746	16.99
2015-03-20 01:30:00	1900-03-18 01:00:00	0	0.311917	16.639
2015-03-20 02:30:00	1900-03-18 02:00:00	0	0.373671	16.331
2015-03-20 03:30:00	1900-03-18 03:00:00	0	0.369955	16.21
2015-03-20 04:30:00	1900-03-18 04:00:00	0	0.386692	16.172
2015-03-20 05:30:00	1900-03-18 05:00:00	0	0.427804	16.252
2015-03-20 06:30:00	1900-03-18 06:00:00	0	0.535447	16.695
2015-03-20 07:30:00	1900-03-18 07:00:00	0.136	0.606754	17.656
2015-03-20 08:30:00	1900-03-18 08:00:00	0.568	0.491336	18.615
2015-03-20 09:30:00	1900-03-18 09:00:00	0.945	0.396513	19.322
2015-03-20 10:30:00	1900-03-18 10:00:00	1.591	0.285571	20.245
2015-03-20 11:30:00	1900-03-18 11:00:00	2.072	0.214001	21.226
2015-03-20 12:30:00	1900-03-18 12:00:00	2.291	0.262928	21.994
2015-03-20 13:30:00	1900-03-18 13:00:00	2.35	0.233801	22.569
2015-03-20 14:30:00	1900-03-18 14:00:00	2.229	0.25314	22.791
2015-03-20 15:30:00	1900-03-18 15:00:00	1.899	0.308733	22.533
2015-03-20 16:30:00	1900-03-18 16:00:00	1.373	0.428904	21.763
2015-03-20 17:30:00	1900-03-18 17:00:00	0.706	0.571994	20.574
2015-03-20 18:30:00	1900-03-18 18:00:00	0.092	0.677657	18.988
2015-03-20 19:30:00	1900-03-18 19:00:00	0	0.706173	17.532
2015-03-20 20:30:00	1900-03-18 20:00:00	0	0.663792	16.589
2015-03-20 21:30:00	1900-03-18 21:00:00	0	0.552491	15.751
2015-03-20 22:30:00	1900-03-18 22:00:00	0	0.424463	14.993
2015-03-20 23:30:00	1900-03-18 23:00:00	0	0.274046	14.347
2015-03-21 00:30:00	1900-03-19	0	0.381696	13.796
2015-03-21 01:30:00	1900-03-19 01:00:00	0	0.286013	13.315
2015-03-21 02:30:00	1900-03-19 02:00:00	0	0.336626	12.92
2015-03-21 03:30:00	1900-03-19 03:00:00	0	0.362767	12.557
2015-03-21 04:30:00	1900-03-19 04:00:00	0	0.379558	12.258
2015-03-21 05:30:00	1900-03-19 05:00:00	0	0.372691	11.901
2015-03-21 06:30:00	1900-03-19 06:00:00	0	0.457338	11.552
2015-03-21 07:30:00	1900-03-19 07:00:00	0.383	0.51055	12.78
2015-03-21 08:30:00	1900-03-19 08:00:00	1.128	0.450858	15.053
2015-03-21 09:30:00	1900-03-19 09:00:00	1.756	0.329459	17.891
2015-03-21 10:30:00	1900-03-19 10:00:00	2.191	0.214248	20.307
2015-03-21 11:30:00	1900-03-19 11:00:00	2.462	0.124666	21.984
2015-03-21 12:30:00	1900-03-19 12:00:00	2.565	0.10309	23.399
2015-03-21 13:30:00	1900-03-19 13:00:00	2.514	0.10563	24.44
2015-03-21 14:30:00	1900-03-19 14:00:00	2.309	0.161008	24.966
2015-03-21 15:30:00	1900-03-19 15:00:00	1.942	0.238977	25.047
2015-03-21 16:30:00	1900-03-19 16:00:00	1.397	0.403158	24.582
2015-03-21 17:30:00	1900-03-19 17:00:00	0.714	0.58286	23.535
2015-03-21 18:30:00	1900-03-19 18:00:00	0.086	0.689636	20.994
2015-03-21 19:30:00	1900-03-19 19:00:00	0	0.715162	18.627
2015-03-21 20:30:00	1900-03-19 20:00:00	0	0.667953	17.435
2015-03-21 21:30:00	1900-03-19 21:00:00	0	0.556143	16.433
2015-03-21 22:30:00	1900-03-19 22:00:00	0	0.418531	15.613
2015-03-21 23:30:00	1900-03-19 23:00:00	0	0.29779	14.991
2015-03-22 00:30:00	1900-03-20	0	0.385727	14.503
2015-03-22 01:30:00	1900-03-20 01:00:00	0	0.275469	14.101
2015-03-22 02:30:00	1900-03-20 02:00:00	0	0.34073	13.779
2015-03-22 03:30:00	1900-03-20 03:00:00	0	0.356565	13.619
2015-03-22 04:30:00	1900-03-20 04:00:00	0	0.378227	13.552
2015-03-22 05:30:00	1900-03-20 05:00:00	0	0.379659	13.506
2015-03-22 06:30:00	1900-03-20 06:00:00	0	0.426553	13.533
2015-03-22 07:30:00	1900-03-20 07:00:00	0.294	0.474319	15.515
2015-03-22 08:30:00	1900-03-20 08:00:00	0.845	0.426903	18.108
2015-03-22 09:30:00	1900-03-20 09:00:00	1.564	0.307215	21.831
2015-03-22 10:30:00	1900-03-20 10:00:00	2.076	0.21265	24.866
2015-03-22 11:30:00	1900-03-20 11:00:00	2.39	0.164404	26.738
2015-03-22 12:30:00	1900-03-20 12:00:00	2.487	0.172096	28.146
2015-03-22 13:30:00	1900-03-20 13:00:00	2.386	0.196703	29.074
2015-03-22 14:30:00	1900-03-20 14:00:00	2.139	0.273306	29.546
2015-03-22 15:30:00	1900-03-20 15:00:00	1.779	0.404441	29.659
2015-03-22 16:30:00	1900-03-20 16:00:00	1.131	0.595244	29.308
2015-03-22 17:30:00	1900-03-20 17:00:00	0.427	0.816343	28.301
2015-03-22 18:30:00	1900-03-20 18:00:00	0.041	0.872291	25.535
2015-03-22 19:30:00	1900-03-20 19:00:00	0	0.86347	24.134
2015-03-22 20:30:00	1900-03-20 20:00:00	0	0.786974	23.911
2015-03-22 21:30:00	1900-03-20 21:00:00	0	0.639792	24.24
2015-03-22 22:30:00	1900-03-20 22:00:00	0	0.471322	24.293
2015-03-22 23:30:00	1900-03-20 23:00:00	0	0.34074	23.952
2015-03-23 00:30:00	1900-03-21	0	0.426126	22.925
2015-03-23 01:30:00	1900-03-21 01:00:00	0	0.321249	21.745
2015-03-23 02:30:00	1900-03-21 02:00:00	0	0.386226	20.846
2015-03-23 03:30:00	1900-03-21 03:00:00	0	0.42901	20.415
2015-03-23 04:30:00	1900-03-21 04:00:00	0	0.430548	19.858
2015-03-23 05:30:00	1900-03-21 05:00:00	0	0.4559	19.19
2015-03-23 06:30:00	1900-03-21 06:00:00	0	0.565389	18.746
2015-03-23 07:30:00	1900-03-21 07:00:00	0.111	0.67411	18.655
2015-03-23 08:30:00	1900-03-21 08:00:00	0.499	0.564699	19.05
2015-03-23 09:30:00	1900-03-21 09:00:00	0.984	0.475344	19.539
2015-03-23 10:30:00	1900-03-21 10:00:00	1.322	0.367221	19.73
2015-03-23 11:30:00	1900-03-21 11:00:00	1.452	0.278107	19.767
2015-03-23 12:30:00	1900-03-21 12:00:00	1.586	0.206636	19.899
2015-03-23 13:30:00	1900-03-21 13:00:00	1.79	0.186499	20.182
2015-03-23 14:30:00	1900-03-21 14:00:00	2.014	0.271702	20.543
2015-03-23 15:30:00	1900-03-21 15:00:00	1.662	0.401574	20.093
2015-03-23 16:30:00	1900-03-21 16:00:00	1.091	0.568896	19.016
2015-03-23 17:30:00	1900-03-21 17:00:00	0.485	0.700223	17.688
2015-03-23 18:30:00	1900-03-21 18:00:00	0.043	0.760253	16.389
2015-03-23 19:30:00	1900-03-21 19:00:00	0	0.74997	15.661
2015-03-23 20:30:00	1900-03-21 20:00:00	0	0.700676	15.304
2015-03-23 21:30:00	1900-03-21 21:00:00	0	0.55187	15.014
2015-03-23 22:30:00	1900-03-21 22:00:00	0	0.387376	14.729
2015-03-23 23:30:00	1900-03-21 23:00:00	0	0.246395	14.479
2015-03-24 00:30:00	1900-03-22	0	0.331491	14.214
2015-03-24 01:30:00	1900-03-22 01:00:00	0	0.260358	13.919
2015-03-24 02:30:00	1900-03-22 02:00:00	0	0.32005	13.733
2015-03-24 03:30:00	1900-03-22 03:00:00	0	0.338755	13.54
2015-03-24 04:30:00	1900-03-22 04:00:00	0	0.354588	13.387
2015-03-24 05:30:00	1900-03-22 05:00:00	0	0.406474	13.29
2015-03-24 06:30:00	1900-03-22 06:00:00	0	0.525773	13.252
2015-03-24 07:30:00	1900-03-22 07:00:00	0.161	0.644585	13.797
2015-03-24 08:30:00	1900-03-22 08:00:00	0.746	0.498727	14.734
2015-03-24 09:30:00	1900-03-22 09:00:00	1.269	0.361828	15.938
2015-03-24 10:30:00	1900-03-22 10:00:00	1.387	0.273224	16.953
2015-03-24 11:30:00	1900-03-22 11:00:00	1.806	0.268814	17.992
2015-03-24 12:30:00	1900-03-22 12:00:00	2.083	0.279741	18.971
2015-03-24 13:30:00	1900-03-22 13:00:00	2.141	0.320865	19.46
2015-03-24 14:30:00	1900-03-22 14:00:00	1.986	0.336656	19.51
2015-03-24 15:30:00	1900-03-22 15:00:00	1.767	0.4053	19.213
2015-03-24 16:30:00	1900-03-22 16:00:00	1.323	0.523941	18.489
2015-03-24 17:30:00	1900-03-22 17:00:00	0.672	0.654043	17.394
2015-03-24 18:30:00	1900-03-22 18:00:00	0.072	0.74314	15.808
2015-03-24 19:30:00	1900-03-22 19:00:00	0	0.756246	14.377
2015-03-24 20:30:00	1900-03-22 20:00:00	0	0.699581	13.677
2015-03-24 21:30:00	1900-03-22 21:00:00	0	0.546676	13.015
2015-03-24 22:30:00	1900-03-22 22:00:00	0	0.379195	12.422
2015-03-24 23:30:00	1900-03-22 23:00:00	0	0.212366	11.934
2015-03-25 00:30:00	1900-03-23	0	0.34065	11.72
2015-03-25 01:30:00	1900-03-23 01:00:00	0	0.237901	11.706
2015-03-25 02:30:00	1900-03-23 02:00:00	0	0.322708	11.977
2015-03-25 03:30:00	1900-03-23 03:00:00	0	0.348639	12.076
2015-03-25 04:30:00	1900-03-23 04:00:00	0	0.368378	11.995
2015-03-25 05:30:00	1900-03-23 05:00:00	0	0.383289	11.572
2015-03-25 06:30:00	1900-03-23 06:00:00	0	0.529593	11.093
[truncated: 6,761 more rows]
