# Supplementary material for: PV generation and load profile data of net zero energy homes in South Australia
Source: Data Brief. 2019 Jul 8;25:104235. doi: 10.1016/j.dib.2019.104235 (PMC6700402; doi:10.1016/j.dib.2019.104235)
Supplement: Supplementary file 3 [file mmc3.zip]

Archive with 1 entries (1 files):
- revised_dib_104235_preparing_load_data_mmc3_201908001682905961.m
