# Supplementary material for: PV generation and load profile data of net zero energy homes in South Australia
Source: Data Brief. 2019 Jul 8;25:104235. doi: 10.1016/j.dib.2019.104235 (PMC6700402; doi:10.1016/j.dib.2019.104235)
Supplement: Supplementary file 3 [file mmc3.zip › revised_dib_104235_preparing_load_data_mmc3_201908001682905961.m]

% This code is provided to scale down the regional load profile of SA
% provided by AEMO in raw form
% It is half-hourly data 

%Read UMPLP load data downloaded from AEMO website)
dtin=xlsread('mmc1','B4:AW368'); 
%Please choose the original name of the excel file which has 
%Raw half-hourly load data for a South Australian region. If original file name
%is not mmc1, choose the appropriate file name.
 

%Initialize data points
d= zeros(365,48);  
%Initialize days-hours matrix
day=zeros(365,24);                  

%Taking average of every first two half-hours
 for j=1:365
   d(j,:)= dtin(j,:);
        for k=1:24
        day(j,k)= (d(j,((2*k)-1))+d(j,((2*k))))/2; 
        end 
 end   
 
% Transpose
dayt=day';

% Making it one column
out=dayt(:);

%Conversion as per requirement
consumption=5210.98*1e3;

%Hourly load data (Watts)
year=out*((consumption)/sum(out)); 

%Plotting load graph 
plot(year/1000) % in kW

mean(year/1000)
max(year/1000)
min(year/1000)
